# Supplementary material for: VIPR: A probabilistic algorithm for analysis of microbial detection microarrays
Source: BMC Bioinformatics. 2010 Jul 20;11:384. doi: 10.1186/1471-2105-11-384 (PMC2921407; doi:10.1186/1471-2105-11-384)
Supplement: Additional file 1 — VIPR output for all 110 HF hybridizations. [file 1471-2105-11-384-S1.XLS]

## Sheet: Additional_data_file_1
GEO ID	Chip ID	Virus	Family	log(L)	p-value
GSM534862	V2.10HFChip-201	La Crosse virus	Bunyaviridae	-424.853	0
GSM534862	V2.10HFChip-201	Psittacid herpesvirus 1	Herpesviridae	-234.681	1
GSM534862	V2.10HFChip-201	Enterobacteria phage HK022	Siphoviridae	-276.608	1
GSM534862	V2.10HFChip-201	Cercopithecine herpesvirus 8	Herpesviridae	-298.249	1
GSM534862	V2.10HFChip-201	Tomato zonate spot virus	Bunyaviridae	-298.387	1
GSM534862	V2.10HFChip-201	Pongine herpesvirus 4	Herpesviridae	-308.967	1
GSM534862	V2.10HFChip-201	Chapare virus	Arenaviridae	-384.377	1
GSM534862	V2.10HFChip-201	Crimean-Congo hemorrhagic fever virus	Bunyaviridae	-415.438	1
GSM534862	V2.10HFChip-201	Hepatitis C virus genotype 2	Flaviviridae	-440.274	1
GSM534862	V2.10HFChip-201	Hepatitis C virus genotype 3	Flaviviridae	-456.837	1
GSM534862	V2.10HFChip-201	Tamana bat virus	Flaviviridae	-477.645	1
GSM534862	V2.10HFChip-201	GB virus A	Flaviviridae	-510.854	1
GSM534862	V2.10HFChip-201	Hepatitis C virus	Flaviviridae	-513.664	1
GSM534862	V2.10HFChip-201	Dengue virus 4	Flaviviridae	-528.058	1
GSM534862	V2.10HFChip-201	Hepatitis GB virus B	Flaviviridae	-530.584	1
GSM534862	V2.10HFChip-201	Montana myotis leukoencephalitis virus	Flaviviridae	-531.797	1
GSM534862	V2.10HFChip-201	Alkhurma hemorrhagic fever virus	Flaviviridae	-538.317	1
GSM534862	V2.10HFChip-201	Bunyamwera virus	Bunyaviridae	-540.038	1
GSM534862	V2.10HFChip-201	GB virus C	Flaviviridae	-568.298	1
GSM534862	V2.10HFChip-201	Dengue virus 2	Flaviviridae	-578.886	1
GSM534862	V2.10HFChip-201	Mopeia Lassa reassortant 29	Arenaviridae	-585.261	1
GSM534862	V2.10HFChip-201	Ilheus virus	Flaviviridae	-594.907	1
GSM534862	V2.10HFChip-201	Yokose virus	Flaviviridae	-595.437	1
GSM534862	V2.10HFChip-201	Hepatitis C virus genotype 6	Flaviviridae	-608.107	1
GSM534862	V2.10HFChip-201	Yellow fever virus	Flaviviridae	-611.045	1
GSM534862	V2.10HFChip-201	Culex flavivirus	Flaviviridae	-611.499	1
GSM534862	V2.10HFChip-201	West Nile virus	Flaviviridae	-622.801	1
GSM534862	V2.10HFChip-201	Lassa virus	Arenaviridae	-627.713	1
GSM534862	V2.10HFChip-201	Human herpesvirus 5 strain Merlin	Herpesviridae	-628.512	1
GSM534862	V2.10HFChip-201	Human herpesvirus 5 strain AD169	Herpesviridae	-628.512	1
GSM534862	V2.10HFChip-201	Hantaan virus	Bunyaviridae	-632.713	1
GSM534862	V2.10HFChip-201	Hepatitis C virus genotype 4	Flaviviridae	-642.043	1
GSM534862	V2.10HFChip-201	Allpahuayo virus	Arenaviridae	-643.755	1
GSM534862	V2.10HFChip-201	Dengue virus 3	Flaviviridae	-648.349	1
GSM534862	V2.10HFChip-201	Lymphocytic choriomeningitis virus	Arenaviridae	-651.18	1
GSM534862	V2.10HFChip-201	Kamiti River virus	Flaviviridae	-651.857	1
GSM534862	V2.10HFChip-201	Apoi virus	Flaviviridae	-654.81	1
GSM534862	V2.10HFChip-201	Puumala virus	Bunyaviridae	-669.941	1
GSM534862	V2.10HFChip-201	Hepatitis C virus genotype 5	Flaviviridae	-671.127	1
GSM534862	V2.10HFChip-201	Powassan virus	Flaviviridae	-675.252	1
GSM534862	V2.10HFChip-201	Hantavirus Z10	Bunyaviridae	-691.587	1
GSM534862	V2.10HFChip-201	Karshi virus	Flaviviridae	-696.111	1
GSM534862	V2.10HFChip-201	Bussuquara virus	Flaviviridae	-700.915	1
GSM534862	V2.10HFChip-201	Amapari virus	Arenaviridae	-712.479	1
GSM534862	V2.10HFChip-201	Sepik virus	Flaviviridae	-721.906	1
GSM534862	V2.10HFChip-201	Cupixi virus	Arenaviridae	-738.174	1
GSM534862	V2.10HFChip-201	Dengue virus 1	Flaviviridae	-751.392	1
GSM534862	V2.10HFChip-201	Entebbe bat virus	Flaviviridae	-751.494	1
GSM534862	V2.10HFChip-201	Omsk hemorrhagic fever virus	Flaviviridae	-761.002	1
GSM534862	V2.10HFChip-201	West Nile virus 2	Flaviviridae	-779.646	1
GSM534862	V2.10HFChip-201	Sandfly fever Naples virus	Bunyaviridae	-786.251	1
GSM534862	V2.10HFChip-201	Mopeia virus AN20410	Arenaviridae	-794.939	1
GSM534862	V2.10HFChip-201	Rio Bravo virus	Flaviviridae	-814.837	1
GSM534862	V2.10HFChip-201	Iguape virus	Flaviviridae	-838.431	1
GSM534862	V2.10HFChip-201	Dobrava-Belgrade virus	Bunyaviridae	-854.851	1
GSM534862	V2.10HFChip-201	Bovine viral diarrhea virus 2	Flaviviridae	-876.607	1
GSM534862	V2.10HFChip-201	Border disease virus 1	Flaviviridae	-891.764	1
GSM534862	V2.10HFChip-201	Impatiens necrotic spot virus	Bunyaviridae	-895.425	1
GSM534862	V2.10HFChip-201	Akabane virus	Bunyaviridae	-912.376	1
GSM534862	V2.10HFChip-201	Tick-borne encephalitis virus	Flaviviridae	-915.617	1
GSM534862	V2.10HFChip-201	Bovine viral diarrhea virus 1	Flaviviridae	-918.432	1
GSM534862	V2.10HFChip-201	Pichinde virus	Arenaviridae	-918.751	1
GSM534862	V2.10HFChip-201	Oliveros virus	Arenaviridae	-920.963	1
GSM534862	V2.10HFChip-201	Bear Canyon virus	Arenaviridae	-922.658	1
GSM534862	V2.10HFChip-201	Kokobera virus	Flaviviridae	-930.872	1
GSM534862	V2.10HFChip-201	St. Louis encephalitis virus	Flaviviridae	-935.078	1
GSM534862	V2.10HFChip-201	Modoc virus	Flaviviridae	-974.501	1
GSM534862	V2.10HFChip-201	Tacaribe virus	Arenaviridae	-975.1	1
GSM534862	V2.10HFChip-201	Groundnut bud necrosis virus	Bunyaviridae	-980.463	1
GSM534862	V2.10HFChip-201	Louping ill virus	Flaviviridae	-1002.26	1
GSM534862	V2.10HFChip-201	Guanarito virus	Arenaviridae	-1021.18	1
GSM534862	V2.10HFChip-201	Langat virus	Flaviviridae	-1027.31	1
GSM534862	V2.10HFChip-201	Classical swine fever virus	Flaviviridae	-1040.11	1
GSM534862	V2.10HFChip-201	Uukuniemi virus	Bunyaviridae	-1069.7	1
GSM534862	V2.10HFChip-201	Seoul virus	Bunyaviridae	-1087.24	1
GSM534862	V2.10HFChip-201	Usutu virus	Flaviviridae	-1090.9	1
GSM534862	V2.10HFChip-201	Pirital virus	Arenaviridae	-1102.61	1
GSM534862	V2.10HFChip-201	Lake Victoria marburgvirus	Filoviridae	-1112.65	1
GSM534862	V2.10HFChip-201	Watermelon silver mottle virus	Bunyaviridae	-1134.85	1
GSM534862	V2.10HFChip-201	Melon yellow spot virus	Bunyaviridae	-1140.59	1
GSM534862	V2.10HFChip-201	Dugbe virus	Bunyaviridae	-1152.61	1
GSM534862	V2.10HFChip-201	Murray Valley encephalitis virus	Flaviviridae	-1157.46	1
GSM534862	V2.10HFChip-201	Sudan ebolavirus	Filoviridae	-1160.69	1
GSM534862	V2.10HFChip-201	Japanese encephalitis virus	Flaviviridae	-1212.73	1
GSM534862	V2.10HFChip-201	Reston ebolavirus	Filoviridae	-1269.55	1
GSM534862	V2.10HFChip-201	Sabia virus	Arenaviridae	-1293.92	1
GSM534862	V2.10HFChip-201	Cell fusing agent virus	Flaviviridae	-1315.35	1
GSM534862	V2.10HFChip-201	Pestivirus Reindeer-1	Flaviviridae	-1332.9	1
GSM534862	V2.10HFChip-201	Mobala virus	Arenaviridae	-1344.55	1
GSM534862	V2.10HFChip-201	Andes virus	Bunyaviridae	-1359.8	1
GSM534862	V2.10HFChip-201	Tomato spotted wilt virus	Bunyaviridae	-1392.56	1
GSM534862	V2.10HFChip-201	Rift Valley fever virus	Bunyaviridae	-1422.18	1
GSM534862	V2.10HFChip-201	Oropouche virus	Bunyaviridae	-1438.32	1
GSM534862	V2.10HFChip-201	Tula virus	Bunyaviridae	-1481.13	1
GSM534862	V2.10HFChip-201	Junin virus	Arenaviridae	-1495.32	1
GSM534862	V2.10HFChip-201	Pestivirus Giraffe-1	Flaviviridae	-1502.55	1
GSM534862	V2.10HFChip-201	Zaire ebolavirus	Filoviridae	-1503.97	1
GSM534862	V2.10HFChip-201	Machupo virus	Arenaviridae	-1573.65	1
GSM534862	V2.10HFChip-201	Ippy virus	Arenaviridae	-1602.41	1
GSM534862	V2.10HFChip-201	Capsicum chlorosis virus	Bunyaviridae	-1825.55	1
GSM534862	V2.10HFChip-201	Sin Nombre virus	Bunyaviridae	-2100.19	1
GSM534863	V2.10HFChip-202	Bunyamwera virus	Bunyaviridae	-216.036	0
GSM534863	V2.10HFChip-202	Psittacid herpesvirus 1	Herpesviridae	-294.002	1
GSM534863	V2.10HFChip-202	Enterobacteria phage HK022	Siphoviridae	-335.257	1
GSM534863	V2.10HFChip-202	Tomato zonate spot virus	Bunyaviridae	-361.043	1
GSM534863	V2.10HFChip-202	Cercopithecine herpesvirus 8	Herpesviridae	-382.915	1
GSM534863	V2.10HFChip-202	Pongine herpesvirus 4	Herpesviridae	-383.939	1
GSM534863	V2.10HFChip-202	Chapare virus	Arenaviridae	-455.458	1
GSM534863	V2.10HFChip-202	Crimean-Congo hemorrhagic fever virus	Bunyaviridae	-491.927	1
GSM534863	V2.10HFChip-202	Hepatitis C virus genotype 2	Flaviviridae	-511.63	1
GSM534863	V2.10HFChip-202	Hepatitis C virus genotype 3	Flaviviridae	-528.767	1
GSM534863	V2.10HFChip-202	Tamana bat virus	Flaviviridae	-549.355	1
GSM534863	V2.10HFChip-202	GB virus A	Flaviviridae	-580.111	1
GSM534863	V2.10HFChip-202	Hepatitis C virus	Flaviviridae	-585.304	1
GSM534863	V2.10HFChip-202	Dengue virus 4	Flaviviridae	-599.786	1
GSM534863	V2.10HFChip-202	Hepatitis GB virus B	Flaviviridae	-604.84	1
GSM534863	V2.10HFChip-202	Montana myotis leukoencephalitis virus	Flaviviridae	-612.131	1
GSM534863	V2.10HFChip-202	GB virus C	Flaviviridae	-636.889	1
GSM534863	V2.10HFChip-202	Dengue virus 2	Flaviviridae	-637.712	1
GSM534863	V2.10HFChip-202	Alkhurma hemorrhagic fever virus	Flaviviridae	-662.774	1
GSM534863	V2.10HFChip-202	Culex flavivirus	Flaviviridae	-663.315	1
GSM534863	V2.10HFChip-202	Mopeia Lassa reassortant 29	Arenaviridae	-668.479	1
GSM534863	V2.10HFChip-202	Yokose virus	Flaviviridae	-682.444	1
GSM534863	V2.10HFChip-202	Hepatitis C virus genotype 6	Flaviviridae	-683.93	1
GSM534863	V2.10HFChip-202	Yellow fever virus	Flaviviridae	-683.996	1
GSM534863	V2.10HFChip-202	West Nile virus	Flaviviridae	-694.995	1
GSM534863	V2.10HFChip-202	Hantaan virus	Bunyaviridae	-698.587	1
GSM534863	V2.10HFChip-202	Lymphocytic choriomeningitis virus	Arenaviridae	-702.197	1
GSM534863	V2.10HFChip-202	Allpahuayo virus	Arenaviridae	-723.554	1
GSM534863	V2.10HFChip-202	Dengue virus 3	Flaviviridae	-725.941	1
GSM534863	V2.10HFChip-202	Apoi virus	Flaviviridae	-726.753	1
GSM534863	V2.10HFChip-202	Hepatitis C virus genotype 4	Flaviviridae	-730.361	1
GSM534863	V2.10HFChip-202	Kamiti River virus	Flaviviridae	-735.635	1
GSM534863	V2.10HFChip-202	Hepatitis C virus genotype 5	Flaviviridae	-736.593	1
GSM534863	V2.10HFChip-202	Lassa virus	Arenaviridae	-741.518	1
GSM534863	V2.10HFChip-202	Human herpesvirus 5 strain Merlin	Herpesviridae	-742.732	1
GSM534863	V2.10HFChip-202	Human herpesvirus 5 strain AD169	Herpesviridae	-742.732	1
GSM534863	V2.10HFChip-202	Powassan virus	Flaviviridae	-760.281	1
GSM534863	V2.10HFChip-202	Puumala virus	Bunyaviridae	-760.558	1
GSM534863	V2.10HFChip-202	Hantavirus Z10	Bunyaviridae	-763.435	1
GSM534863	V2.10HFChip-202	Karshi virus	Flaviviridae	-787.27	1
GSM534863	V2.10HFChip-202	Bussuquara virus	Flaviviridae	-788.774	1
GSM534863	V2.10HFChip-202	Amapari virus	Arenaviridae	-791.823	1
GSM534863	V2.10HFChip-202	Mopeia virus AN20410	Arenaviridae	-797.11	1
GSM534863	V2.10HFChip-202	Entebbe bat virus	Flaviviridae	-802.427	1
GSM534863	V2.10HFChip-202	La Crosse virus	Bunyaviridae	-807.774	1
GSM534863	V2.10HFChip-202	Cupixi virus	Arenaviridae	-809.801	1
GSM534863	V2.10HFChip-202	Ilheus virus	Flaviviridae	-810.999	1
GSM534863	V2.10HFChip-202	Sepik virus	Flaviviridae	-815.93	1
GSM534863	V2.10HFChip-202	Dengue virus 1	Flaviviridae	-830.429	1
GSM534863	V2.10HFChip-202	Omsk hemorrhagic fever virus	Flaviviridae	-837.549	1
GSM534863	V2.10HFChip-202	West Nile virus 2	Flaviviridae	-857.728	1
GSM534863	V2.10HFChip-202	Sandfly fever Naples virus	Bunyaviridae	-861.34	1
GSM534863	V2.10HFChip-202	Rio Bravo virus	Flaviviridae	-884.727	1
GSM534863	V2.10HFChip-202	Iguape virus	Flaviviridae	-905.679	1
GSM534863	V2.10HFChip-202	Dobrava-Belgrade virus	Bunyaviridae	-945.657	1
GSM534863	V2.10HFChip-202	Bovine viral diarrhea virus 2	Flaviviridae	-971.203	1
GSM534863	V2.10HFChip-202	Impatiens necrotic spot virus	Bunyaviridae	-974.055	1
GSM534863	V2.10HFChip-202	Border disease virus 1	Flaviviridae	-984.911	1
GSM534863	V2.10HFChip-202	Oliveros virus	Arenaviridae	-999.072	1
GSM534863	V2.10HFChip-202	Kokobera virus	Flaviviridae	-1000.07	1
GSM534863	V2.10HFChip-202	Bear Canyon virus	Arenaviridae	-1010.77	1
GSM534863	V2.10HFChip-202	Pichinde virus	Arenaviridae	-1015.69	1
GSM534863	V2.10HFChip-202	Tick-borne encephalitis virus	Flaviviridae	-1016.44	1
GSM534863	V2.10HFChip-202	St. Louis encephalitis virus	Flaviviridae	-1021.63	1
GSM534863	V2.10HFChip-202	Bovine viral diarrhea virus 1	Flaviviridae	-1027.78	1
GSM534863	V2.10HFChip-202	Akabane virus	Bunyaviridae	-1029.85	1
GSM534863	V2.10HFChip-202	Modoc virus	Flaviviridae	-1056.06	1
GSM534863	V2.10HFChip-202	Tacaribe virus	Arenaviridae	-1068.51	1
GSM534863	V2.10HFChip-202	Groundnut bud necrosis virus	Bunyaviridae	-1075.62	1
GSM534863	V2.10HFChip-202	Louping ill virus	Flaviviridae	-1100.82	1
GSM534863	V2.10HFChip-202	Langat virus	Flaviviridae	-1112.25	1
GSM534863	V2.10HFChip-202	Classical swine fever virus	Flaviviridae	-1120.83	1
GSM534863	V2.10HFChip-202	Guanarito virus	Arenaviridae	-1130.86	1
GSM534863	V2.10HFChip-202	Usutu virus	Flaviviridae	-1145.44	1
GSM534863	V2.10HFChip-202	Uukuniemi virus	Bunyaviridae	-1165.49	1
GSM534863	V2.10HFChip-202	Pirital virus	Arenaviridae	-1192.75	1
GSM534863	V2.10HFChip-202	Murray Valley encephalitis virus	Flaviviridae	-1196.34	1
GSM534863	V2.10HFChip-202	Seoul virus	Bunyaviridae	-1197.61	1
GSM534863	V2.10HFChip-202	Lake Victoria marburgvirus	Filoviridae	-1210.76	1
GSM534863	V2.10HFChip-202	Watermelon silver mottle virus	Bunyaviridae	-1227.37	1
GSM534863	V2.10HFChip-202	Melon yellow spot virus	Bunyaviridae	-1236.2	1
GSM534863	V2.10HFChip-202	Sudan ebolavirus	Filoviridae	-1243.34	1
GSM534863	V2.10HFChip-202	Dugbe virus	Bunyaviridae	-1246.3	1
GSM534863	V2.10HFChip-202	Japanese encephalitis virus	Flaviviridae	-1272.24	1
GSM534863	V2.10HFChip-202	Reston ebolavirus	Filoviridae	-1356.75	1
GSM534863	V2.10HFChip-202	Sabia virus	Arenaviridae	-1381.69	1
GSM534863	V2.10HFChip-202	Cell fusing agent virus	Flaviviridae	-1399.85	1
GSM534863	V2.10HFChip-202	Andes virus	Bunyaviridae	-1430.64	1
GSM534863	V2.10HFChip-202	Pestivirus Reindeer-1	Flaviviridae	-1442.56	1
GSM534863	V2.10HFChip-202	Mobala virus	Arenaviridae	-1453.35	1
GSM534863	V2.10HFChip-202	Tomato spotted wilt virus	Bunyaviridae	-1499.51	1
GSM534863	V2.10HFChip-202	Rift Valley fever virus	Bunyaviridae	-1525.88	1
GSM534863	V2.10HFChip-202	Oropouche virus	Bunyaviridae	-1542.95	1
GSM534863	V2.10HFChip-202	Tula virus	Bunyaviridae	-1562.63	1
GSM534863	V2.10HFChip-202	Zaire ebolavirus	Filoviridae	-1572.61	1
GSM534863	V2.10HFChip-202	Junin virus	Arenaviridae	-1584.95	1
GSM534863	V2.10HFChip-202	Pestivirus Giraffe-1	Flaviviridae	-1604.1	1
GSM534863	V2.10HFChip-202	Machupo virus	Arenaviridae	-1689.03	1
GSM534863	V2.10HFChip-202	Ippy virus	Arenaviridae	-1711.91	1
GSM534863	V2.10HFChip-202	Capsicum chlorosis virus	Bunyaviridae	-1907.44	1
GSM534863	V2.10HFChip-202	Sin Nombre virus	Bunyaviridae	-2202.23	1
GSM534864	V2.10HFChip-203	Reston ebolavirus	Filoviridae	-327.439	0
GSM534864	V2.10HFChip-203	Psittacid herpesvirus 1	Herpesviridae	-756.883	1
GSM534864	V2.10HFChip-203	Enterobacteria phage HK022	Siphoviridae	-800.867	1
GSM534864	V2.10HFChip-203	Tomato zonate spot virus	Bunyaviridae	-815.601	1
GSM534864	V2.10HFChip-203	Cercopithecine herpesvirus 8	Herpesviridae	-839.013	1
GSM534864	V2.10HFChip-203	Pongine herpesvirus 4	Herpesviridae	-839.777	1
GSM534864	V2.10HFChip-203	Chapare virus	Arenaviridae	-903.139	1
GSM534864	V2.10HFChip-203	Crimean-Congo hemorrhagic fever virus	Bunyaviridae	-922.368	1
GSM534864	V2.10HFChip-203	Hepatitis C virus genotype 2	Flaviviridae	-957.88	1
GSM534864	V2.10HFChip-203	Hepatitis C virus genotype 3	Flaviviridae	-974.253	1
GSM534864	V2.10HFChip-203	Tamana bat virus	Flaviviridae	-994.965	1
GSM534864	V2.10HFChip-203	GB virus A	Flaviviridae	-1022.42	1
GSM534864	V2.10HFChip-203	Hepatitis C virus	Flaviviridae	-1027.82	1
GSM534864	V2.10HFChip-203	Dengue virus 4	Flaviviridae	-1032.52	1
GSM534864	V2.10HFChip-203	Bunyamwera virus	Bunyaviridae	-1042.84	1
GSM534864	V2.10HFChip-203	Hepatitis GB virus B	Flaviviridae	-1049.26	1
GSM534864	V2.10HFChip-203	Montana myotis leukoencephalitis virus	Flaviviridae	-1050.1	1
GSM534864	V2.10HFChip-203	Alkhurma hemorrhagic fever virus	Flaviviridae	-1062.33	1
GSM534864	V2.10HFChip-203	Lymphocytic choriomeningitis virus	Arenaviridae	-1075.23	1
GSM534864	V2.10HFChip-203	Dengue virus 2	Flaviviridae	-1084.89	1
GSM534864	V2.10HFChip-203	GB virus C	Flaviviridae	-1087.02	1
GSM534864	V2.10HFChip-203	Mopeia Lassa reassortant 29	Arenaviridae	-1089.84	1
GSM534864	V2.10HFChip-203	Yellow fever virus	Flaviviridae	-1116.47	1
GSM534864	V2.10HFChip-203	Yokose virus	Flaviviridae	-1117.84	1
GSM534864	V2.10HFChip-203	Hepatitis C virus genotype 6	Flaviviridae	-1120.28	1
GSM534864	V2.10HFChip-203	Culex flavivirus	Flaviviridae	-1126.59	1
GSM534864	V2.10HFChip-203	West Nile virus	Flaviviridae	-1132.71	1
GSM534864	V2.10HFChip-203	Hantaan virus	Bunyaviridae	-1134.21	1
GSM534864	V2.10HFChip-203	Dengue virus 3	Flaviviridae	-1148.14	1
GSM534864	V2.10HFChip-203	Hepatitis C virus genotype 4	Flaviviridae	-1153	1
GSM534864	V2.10HFChip-203	Allpahuayo virus	Arenaviridae	-1155.71	1
GSM534864	V2.10HFChip-203	Apoi virus	Flaviviridae	-1160.85	1
GSM534864	V2.10HFChip-203	Kamiti River virus	Flaviviridae	-1168.59	1
GSM534864	V2.10HFChip-203	Lassa virus	Arenaviridae	-1175.29	1
GSM534864	V2.10HFChip-203	Human herpesvirus 5 strain Merlin	Herpesviridae	-1177.85	1
GSM534864	V2.10HFChip-203	Human herpesvirus 5 strain AD169	Herpesviridae	-1177.85	1
GSM534864	V2.10HFChip-203	Hepatitis C virus genotype 5	Flaviviridae	-1191.87	1
GSM534864	V2.10HFChip-203	Powassan virus	Flaviviridae	-1194.88	1
GSM534864	V2.10HFChip-203	Puumala virus	Bunyaviridae	-1196.45	1
GSM534864	V2.10HFChip-203	Hantavirus Z10	Bunyaviridae	-1202.05	1
GSM534864	V2.10HFChip-203	Amapari virus	Arenaviridae	-1213.57	1
GSM534864	V2.10HFChip-203	Ilheus virus	Flaviviridae	-1216.26	1
GSM534864	V2.10HFChip-203	Karshi virus	Flaviviridae	-1218.05	1
GSM534864	V2.10HFChip-203	Mopeia virus AN20410	Arenaviridae	-1237.5	1
GSM534864	V2.10HFChip-203	La Crosse virus	Bunyaviridae	-1237.81	1
GSM534864	V2.10HFChip-203	Bussuquara virus	Flaviviridae	-1240.4	1
GSM534864	V2.10HFChip-203	Sepik virus	Flaviviridae	-1246.61	1
GSM534864	V2.10HFChip-203	Dengue virus 1	Flaviviridae	-1248.12	1
GSM534864	V2.10HFChip-203	Cupixi virus	Arenaviridae	-1254.14	1
GSM534864	V2.10HFChip-203	Omsk hemorrhagic fever virus	Flaviviridae	-1257.65	1
GSM534864	V2.10HFChip-203	Entebbe bat virus	Flaviviridae	-1257.72	1
GSM534864	V2.10HFChip-203	Sandfly fever Naples virus	Bunyaviridae	-1297.85	1
GSM534864	V2.10HFChip-203	West Nile virus 2	Flaviviridae	-1299.2	1
GSM534864	V2.10HFChip-203	Rio Bravo virus	Flaviviridae	-1319.83	1
GSM534864	V2.10HFChip-203	Dobrava-Belgrade virus	Bunyaviridae	-1348.79	1
GSM534864	V2.10HFChip-203	Iguape virus	Flaviviridae	-1358.85	1
GSM534864	V2.10HFChip-203	Bovine viral diarrhea virus 2	Flaviviridae	-1391.14	1
GSM534864	V2.10HFChip-203	Border disease virus 1	Flaviviridae	-1405.25	1
GSM534864	V2.10HFChip-203	Impatiens necrotic spot virus	Bunyaviridae	-1424.36	1
GSM534864	V2.10HFChip-203	Oliveros virus	Arenaviridae	-1426.9	1
GSM534864	V2.10HFChip-203	Tick-borne encephalitis virus	Flaviviridae	-1429.28	1
GSM534864	V2.10HFChip-203	Bear Canyon virus	Arenaviridae	-1430.21	1
GSM534864	V2.10HFChip-203	Pichinde virus	Arenaviridae	-1432.61	1
GSM534864	V2.10HFChip-203	Kokobera virus	Flaviviridae	-1439.71	1
GSM534864	V2.10HFChip-203	Akabane virus	Bunyaviridae	-1450.58	1
GSM534864	V2.10HFChip-203	St. Louis encephalitis virus	Flaviviridae	-1452.03	1
GSM534864	V2.10HFChip-203	Bovine viral diarrhea virus 1	Flaviviridae	-1457.29	1
GSM534864	V2.10HFChip-203	Tacaribe virus	Arenaviridae	-1483.99	1
GSM534864	V2.10HFChip-203	Groundnut bud necrosis virus	Bunyaviridae	-1492.71	1
GSM534864	V2.10HFChip-203	Modoc virus	Flaviviridae	-1494.57	1
GSM534864	V2.10HFChip-203	Louping ill virus	Flaviviridae	-1522.88	1
GSM534864	V2.10HFChip-203	Guanarito virus	Arenaviridae	-1538.89	1
GSM534864	V2.10HFChip-203	Langat virus	Flaviviridae	-1548.52	1
GSM534864	V2.10HFChip-203	Classical swine fever virus	Flaviviridae	-1554.82	1
GSM534864	V2.10HFChip-203	Uukuniemi virus	Bunyaviridae	-1582.26	1
GSM534864	V2.10HFChip-203	Usutu virus	Flaviviridae	-1593.63	1
GSM534864	V2.10HFChip-203	Seoul virus	Bunyaviridae	-1595.59	1
GSM534864	V2.10HFChip-203	Pirital virus	Arenaviridae	-1620.51	1
GSM534864	V2.10HFChip-203	Lake Victoria marburgvirus	Filoviridae	-1623.02	1
GSM534864	V2.10HFChip-203	Watermelon silver mottle virus	Bunyaviridae	-1646.09	1
GSM534864	V2.10HFChip-203	Melon yellow spot virus	Bunyaviridae	-1648.25	1
GSM534864	V2.10HFChip-203	Murray Valley encephalitis virus	Flaviviridae	-1662.07	1
GSM534864	V2.10HFChip-203	Dugbe virus	Bunyaviridae	-1667.82	1
GSM534864	V2.10HFChip-203	Sudan ebolavirus	Filoviridae	-1678.04	1
GSM534864	V2.10HFChip-203	Japanese encephalitis virus	Flaviviridae	-1713.45	1
GSM534864	V2.10HFChip-203	Sabia virus	Arenaviridae	-1808.72	1
GSM534864	V2.10HFChip-203	Cell fusing agent virus	Flaviviridae	-1832.63	1
GSM534864	V2.10HFChip-203	Mobala virus	Arenaviridae	-1848.55	1
GSM534864	V2.10HFChip-203	Pestivirus Reindeer-1	Flaviviridae	-1851.51	1
GSM534864	V2.10HFChip-203	Andes virus	Bunyaviridae	-1877.95	1
GSM534864	V2.10HFChip-203	Tomato spotted wilt virus	Bunyaviridae	-1907.47	1
GSM534864	V2.10HFChip-203	Rift Valley fever virus	Bunyaviridae	-1927.56	1
GSM534864	V2.10HFChip-203	Zaire ebolavirus	Filoviridae	-1945.87	1
GSM534864	V2.10HFChip-203	Tula virus	Bunyaviridae	-1984.98	1
GSM534864	V2.10HFChip-203	Oropouche virus	Bunyaviridae	-1986.02	1
GSM534864	V2.10HFChip-203	Junin virus	Arenaviridae	-2006.2	1
GSM534864	V2.10HFChip-203	Pestivirus Giraffe-1	Flaviviridae	-2018.12	1
GSM534864	V2.10HFChip-203	Machupo virus	Arenaviridae	-2085.3	1
GSM534864	V2.10HFChip-203	Ippy virus	Arenaviridae	-2122.48	1
GSM534864	V2.10HFChip-203	Capsicum chlorosis virus	Bunyaviridae	-2342.83	1
GSM534864	V2.10HFChip-203	Sin Nombre virus	Bunyaviridae	-2615.76	1
GSM534865	V2.10HFChip-204	Puumala virus	Bunyaviridae	-212.302	0
GSM534865	V2.10HFChip-204	Psittacid herpesvirus 1	Herpesviridae	-279.343	1
GSM534865	V2.10HFChip-204	Enterobacteria phage HK022	Siphoviridae	-326.732	1
GSM534865	V2.10HFChip-204	Tomato zonate spot virus	Bunyaviridae	-341.67	1
GSM534865	V2.10HFChip-204	Cercopithecine herpesvirus 8	Herpesviridae	-364.885	1
GSM534865	V2.10HFChip-204	Pongine herpesvirus 4	Herpesviridae	-367.408	1
GSM534865	V2.10HFChip-204	Chapare virus	Arenaviridae	-437.121	1
GSM534865	V2.10HFChip-204	Crimean-Congo hemorrhagic fever virus	Bunyaviridae	-451.895	1
GSM534865	V2.10HFChip-204	Hepatitis C virus genotype 2	Flaviviridae	-490.15	1
GSM534865	V2.10HFChip-204	Hepatitis C virus genotype 3	Flaviviridae	-502.134	1
GSM534865	V2.10HFChip-204	Tamana bat virus	Flaviviridae	-531.241	1
GSM534865	V2.10HFChip-204	Dengue virus 4	Flaviviridae	-556.774	1
GSM534865	V2.10HFChip-204	GB virus A	Flaviviridae	-557.818	1
GSM534865	V2.10HFChip-204	Hepatitis C virus	Flaviviridae	-561.273	1
GSM534865	V2.10HFChip-204	Hepatitis GB virus B	Flaviviridae	-581.283	1
GSM534865	V2.10HFChip-204	Montana myotis leukoencephalitis virus	Flaviviridae	-589.545	1
GSM534865	V2.10HFChip-204	Alkhurma hemorrhagic fever virus	Flaviviridae	-597.236	1
GSM534865	V2.10HFChip-204	Bunyamwera virus	Bunyaviridae	-599.852	1
GSM534865	V2.10HFChip-204	Dengue virus 2	Flaviviridae	-610.467	1
GSM534865	V2.10HFChip-204	Mopeia Lassa reassortant 29	Arenaviridae	-619.564	1
GSM534865	V2.10HFChip-204	GB virus C	Flaviviridae	-627.503	1
GSM534865	V2.10HFChip-204	Hantaan virus	Bunyaviridae	-650.575	1
GSM534865	V2.10HFChip-204	Culex flavivirus	Flaviviridae	-659.48	1
GSM534865	V2.10HFChip-204	Yokose virus	Flaviviridae	-662.067	1
GSM534865	V2.10HFChip-204	Hepatitis C virus genotype 6	Flaviviridae	-664.624	1
GSM534865	V2.10HFChip-204	West Nile virus	Flaviviridae	-665.029	1
GSM534865	V2.10HFChip-204	Yellow fever virus	Flaviviridae	-665.039	1
GSM534865	V2.10HFChip-204	Dengue virus 3	Flaviviridae	-685.909	1
GSM534865	V2.10HFChip-204	Hepatitis C virus genotype 4	Flaviviridae	-694.356	1
GSM534865	V2.10HFChip-204	Apoi virus	Flaviviridae	-694.745	1
GSM534865	V2.10HFChip-204	Lymphocytic choriomeningitis virus	Arenaviridae	-695.973	1
GSM534865	V2.10HFChip-204	Allpahuayo virus	Arenaviridae	-697.227	1
GSM534865	V2.10HFChip-204	Kamiti River virus	Flaviviridae	-704.794	1
GSM534865	V2.10HFChip-204	Lassa virus	Arenaviridae	-705.547	1
GSM534865	V2.10HFChip-204	Human herpesvirus 5 strain Merlin	Herpesviridae	-714.224	1
GSM534865	V2.10HFChip-204	Human herpesvirus 5 strain AD169	Herpesviridae	-714.224	1
GSM534865	V2.10HFChip-204	Powassan virus	Flaviviridae	-728.718	1
GSM534865	V2.10HFChip-204	Hepatitis C virus genotype 5	Flaviviridae	-731.114	1
GSM534865	V2.10HFChip-204	Hantavirus Z10	Bunyaviridae	-740.021	1
GSM534865	V2.10HFChip-204	La Crosse virus	Bunyaviridae	-744.265	1
GSM534865	V2.10HFChip-204	Karshi virus	Flaviviridae	-754.255	1
GSM534865	V2.10HFChip-204	Amapari virus	Arenaviridae	-756.878	1
GSM534865	V2.10HFChip-204	Mopeia virus AN20410	Arenaviridae	-760.719	1
GSM534865	V2.10HFChip-204	Dengue virus 1	Flaviviridae	-771.609	1
GSM534865	V2.10HFChip-204	Bussuquara virus	Flaviviridae	-791.973	1
GSM534865	V2.10HFChip-204	Omsk hemorrhagic fever virus	Flaviviridae	-793.303	1
GSM534865	V2.10HFChip-204	Cupixi virus	Arenaviridae	-796.373	1
GSM534865	V2.10HFChip-204	Entebbe bat virus	Flaviviridae	-804.148	1
GSM534865	V2.10HFChip-204	Ilheus virus	Flaviviridae	-807.274	1
GSM534865	V2.10HFChip-204	Sepik virus	Flaviviridae	-808.582	1
GSM534865	V2.10HFChip-204	Sandfly fever Naples virus	Bunyaviridae	-830.883	1
GSM534865	V2.10HFChip-204	West Nile virus 2	Flaviviridae	-845.653	1
GSM534865	V2.10HFChip-204	Rio Bravo virus	Flaviviridae	-867.193	1
GSM534865	V2.10HFChip-204	Iguape virus	Flaviviridae	-903.415	1
GSM534865	V2.10HFChip-204	Dobrava-Belgrade virus	Bunyaviridae	-918.127	1
GSM534865	V2.10HFChip-204	Bovine viral diarrhea virus 2	Flaviviridae	-935.314	1
GSM534865	V2.10HFChip-204	Border disease virus 1	Flaviviridae	-953.121	1
GSM534865	V2.10HFChip-204	Oliveros virus	Arenaviridae	-958.602	1
GSM534865	V2.10HFChip-204	Tick-borne encephalitis virus	Flaviviridae	-966.789	1
GSM534865	V2.10HFChip-204	Impatiens necrotic spot virus	Bunyaviridae	-972.204	1
GSM534865	V2.10HFChip-204	Pichinde virus	Arenaviridae	-979.496	1
GSM534865	V2.10HFChip-204	Bear Canyon virus	Arenaviridae	-989.992	1
GSM534865	V2.10HFChip-204	Kokobera virus	Flaviviridae	-990.329	1
GSM534865	V2.10HFChip-204	St. Louis encephalitis virus	Flaviviridae	-990.959	1
GSM534865	V2.10HFChip-204	Akabane virus	Bunyaviridae	-997.933	1
GSM534865	V2.10HFChip-204	Bovine viral diarrhea virus 1	Flaviviridae	-1005.93	1
GSM534865	V2.10HFChip-204	Tacaribe virus	Arenaviridae	-1028.43	1
GSM534865	V2.10HFChip-204	Groundnut bud necrosis virus	Bunyaviridae	-1038.43	1
GSM534865	V2.10HFChip-204	Modoc virus	Flaviviridae	-1045.51	1
GSM534865	V2.10HFChip-204	Guanarito virus	Arenaviridae	-1049.98	1
GSM534865	V2.10HFChip-204	Louping ill virus	Flaviviridae	-1065.91	1
GSM534865	V2.10HFChip-204	Classical swine fever virus	Flaviviridae	-1097.93	1
GSM534865	V2.10HFChip-204	Langat virus	Flaviviridae	-1102.39	1
GSM534865	V2.10HFChip-204	Uukuniemi virus	Bunyaviridae	-1144.54	1
GSM534865	V2.10HFChip-204	Usutu virus	Flaviviridae	-1152.26	1
GSM534865	V2.10HFChip-204	Lake Victoria marburgvirus	Filoviridae	-1170.9	1
GSM534865	V2.10HFChip-204	Pirital virus	Arenaviridae	-1174.07	1
GSM534865	V2.10HFChip-204	Seoul virus	Bunyaviridae	-1175.97	1
GSM534865	V2.10HFChip-204	Watermelon silver mottle virus	Bunyaviridae	-1197.8	1
GSM534865	V2.10HFChip-204	Melon yellow spot virus	Bunyaviridae	-1198.53	1
GSM534865	V2.10HFChip-204	Sudan ebolavirus	Filoviridae	-1200.06	1
GSM534865	V2.10HFChip-204	Murray Valley encephalitis virus	Flaviviridae	-1218.12	1
GSM534865	V2.10HFChip-204	Dugbe virus	Bunyaviridae	-1219.27	1
GSM534865	V2.10HFChip-204	Japanese encephalitis virus	Flaviviridae	-1267.01	1
GSM534865	V2.10HFChip-204	Reston ebolavirus	Filoviridae	-1339.15	1
GSM534865	V2.10HFChip-204	Sabia virus	Arenaviridae	-1345.75	1
GSM534865	V2.10HFChip-204	Andes virus	Bunyaviridae	-1370.37	1
GSM534865	V2.10HFChip-204	Cell fusing agent virus	Flaviviridae	-1395.39	1
GSM534865	V2.10HFChip-204	Mobala virus	Arenaviridae	-1407.84	1
GSM534865	V2.10HFChip-204	Pestivirus Reindeer-1	Flaviviridae	-1421.23	1
GSM534865	V2.10HFChip-204	Tula virus	Bunyaviridae	-1447.66	1
GSM534865	V2.10HFChip-204	Tomato spotted wilt virus	Bunyaviridae	-1460.71	1
GSM534865	V2.10HFChip-204	Rift Valley fever virus	Bunyaviridae	-1483.43	1
GSM534865	V2.10HFChip-204	Junin virus	Arenaviridae	-1535.79	1
GSM534865	V2.10HFChip-204	Oropouche virus	Bunyaviridae	-1542.81	1
GSM534865	V2.10HFChip-204	Pestivirus Giraffe-1	Flaviviridae	-1569.5	1
GSM534865	V2.10HFChip-204	Zaire ebolavirus	Filoviridae	-1575	1
GSM534865	V2.10HFChip-204	Machupo virus	Arenaviridae	-1646.71	1
GSM534865	V2.10HFChip-204	Ippy virus	Arenaviridae	-1688.94	1
GSM534865	V2.10HFChip-204	Capsicum chlorosis virus	Bunyaviridae	-1900.8	1
GSM534865	V2.10HFChip-204	Sin Nombre virus	Bunyaviridae	-2105.43	1
GSM534866	V2.10HFChip-205	Ilheus virus	Flaviviridae	-304.126	0
GSM534866	V2.10HFChip-205	Psittacid herpesvirus 1	Herpesviridae	-136.7	1
GSM534866	V2.10HFChip-205	Enterobacteria phage HK022	Siphoviridae	-179.024	1
GSM534866	V2.10HFChip-205	Tomato zonate spot virus	Bunyaviridae	-198.334	1
GSM534866	V2.10HFChip-205	Cercopithecine herpesvirus 8	Herpesviridae	-219.123	1
GSM534866	V2.10HFChip-205	Pongine herpesvirus 4	Herpesviridae	-219.935	1
GSM534866	V2.10HFChip-205	Chapare virus	Arenaviridae	-281.5	1
GSM534866	V2.10HFChip-205	Crimean-Congo hemorrhagic fever virus	Bunyaviridae	-312.002	1
GSM534866	V2.10HFChip-205	Hepatitis C virus genotype 2	Flaviviridae	-336.409	1
GSM534866	V2.10HFChip-205	Hepatitis C virus genotype 3	Flaviviridae	-351.913	1
GSM534866	V2.10HFChip-205	Tamana bat virus	Flaviviridae	-373.197	1
GSM534866	V2.10HFChip-205	GB virus A	Flaviviridae	-401.892	1
GSM534866	V2.10HFChip-205	Hepatitis C virus	Flaviviridae	-407.141	1
GSM534866	V2.10HFChip-205	Dengue virus 4	Flaviviridae	-408.792	1
GSM534866	V2.10HFChip-205	Hepatitis GB virus B	Flaviviridae	-425.128	1
GSM534866	V2.10HFChip-205	Montana myotis leukoencephalitis virus	Flaviviridae	-429.802	1
GSM534866	V2.10HFChip-205	Bunyamwera virus	Bunyaviridae	-435.831	1
GSM534866	V2.10HFChip-205	Dengue virus 2	Flaviviridae	-461.889	1
GSM534866	V2.10HFChip-205	West Nile virus	Flaviviridae	-462.121	1
GSM534866	V2.10HFChip-205	GB virus C	Flaviviridae	-470.409	1
GSM534866	V2.10HFChip-205	Mopeia Lassa reassortant 29	Arenaviridae	-474.054	1
GSM534866	V2.10HFChip-205	Alkhurma hemorrhagic fever virus	Flaviviridae	-477.664	1
GSM534866	V2.10HFChip-205	Yellow fever virus	Flaviviridae	-482.308	1
GSM534866	V2.10HFChip-205	Yokose virus	Flaviviridae	-482.916	1
GSM534866	V2.10HFChip-205	Hepatitis C virus genotype 6	Flaviviridae	-499.362	1
GSM534866	V2.10HFChip-205	Culex flavivirus	Flaviviridae	-506.109	1
GSM534866	V2.10HFChip-205	Hantaan virus	Bunyaviridae	-529.308	1
GSM534866	V2.10HFChip-205	Dengue virus 3	Flaviviridae	-531.044	1
GSM534866	V2.10HFChip-205	Lassa virus	Arenaviridae	-533.914	1
GSM534866	V2.10HFChip-205	Hepatitis C virus genotype 4	Flaviviridae	-538.135	1
GSM534866	V2.10HFChip-205	Allpahuayo virus	Arenaviridae	-538.481	1
GSM534866	V2.10HFChip-205	Apoi virus	Flaviviridae	-539.221	1
GSM534866	V2.10HFChip-205	Kamiti River virus	Flaviviridae	-552.262	1
GSM534866	V2.10HFChip-205	Human herpesvirus 5 strain Merlin	Herpesviridae	-553.276	1
GSM534866	V2.10HFChip-205	Human herpesvirus 5 strain AD169	Herpesviridae	-553.276	1
GSM534866	V2.10HFChip-205	Lymphocytic choriomeningitis virus	Arenaviridae	-560.028	1
GSM534866	V2.10HFChip-205	Hepatitis C virus genotype 5	Flaviviridae	-565.996	1
GSM534866	V2.10HFChip-205	Powassan virus	Flaviviridae	-570.795	1
GSM534866	V2.10HFChip-205	Hantavirus Z10	Bunyaviridae	-584.171	1
GSM534866	V2.10HFChip-205	Puumala virus	Bunyaviridae	-585.062	1
GSM534866	V2.10HFChip-205	Bussuquara virus	Flaviviridae	-603.181	1
GSM534866	V2.10HFChip-205	Karshi virus	Flaviviridae	-604.103	1
GSM534866	V2.10HFChip-205	La Crosse virus	Bunyaviridae	-608.381	1
GSM534866	V2.10HFChip-205	Amapari virus	Arenaviridae	-618.272	1
GSM534866	V2.10HFChip-205	Sepik virus	Flaviviridae	-620.273	1
GSM534866	V2.10HFChip-205	Entebbe bat virus	Flaviviridae	-631.288	1
GSM534866	V2.10HFChip-205	Omsk hemorrhagic fever virus	Flaviviridae	-631.873	1
GSM534866	V2.10HFChip-205	Cupixi virus	Arenaviridae	-633.067	1
GSM534866	V2.10HFChip-205	West Nile virus 2	Flaviviridae	-636.711	1
GSM534866	V2.10HFChip-205	Dengue virus 1	Flaviviridae	-645.637	1
GSM534866	V2.10HFChip-205	Sandfly fever Naples virus	Bunyaviridae	-681.564	1
GSM534866	V2.10HFChip-205	Mopeia virus AN20410	Arenaviridae	-693.212	1
GSM534866	V2.10HFChip-205	Iguape virus	Flaviviridae	-703.072	1
GSM534866	V2.10HFChip-205	Rio Bravo virus	Flaviviridae	-706.317	1
GSM534866	V2.10HFChip-205	Dobrava-Belgrade virus	Bunyaviridae	-747.344	1
GSM534866	V2.10HFChip-205	St. Louis encephalitis virus	Flaviviridae	-749.042	1
GSM534866	V2.10HFChip-205	Bovine viral diarrhea virus 2	Flaviviridae	-771.024	1
GSM534866	V2.10HFChip-205	Border disease virus 1	Flaviviridae	-786.489	1
GSM534866	V2.10HFChip-205	Kokobera virus	Flaviviridae	-802.683	1
GSM534866	V2.10HFChip-205	Impatiens necrotic spot virus	Bunyaviridae	-803.623	1
GSM534866	V2.10HFChip-205	Pichinde virus	Arenaviridae	-815.235	1
GSM534866	V2.10HFChip-205	Oliveros virus	Arenaviridae	-819.223	1
GSM534866	V2.10HFChip-205	Tick-borne encephalitis virus	Flaviviridae	-821.869	1
GSM534866	V2.10HFChip-205	Bear Canyon virus	Arenaviridae	-823.474	1
GSM534866	V2.10HFChip-205	Akabane virus	Bunyaviridae	-832.668	1
GSM534866	V2.10HFChip-205	Bovine viral diarrhea virus 1	Flaviviridae	-836.946	1
GSM534866	V2.10HFChip-205	Modoc virus	Flaviviridae	-842.406	1
GSM534866	V2.10HFChip-205	Tacaribe virus	Arenaviridae	-854.088	1
GSM534866	V2.10HFChip-205	Groundnut bud necrosis virus	Bunyaviridae	-875.462	1
GSM534866	V2.10HFChip-205	Usutu virus	Flaviviridae	-893.402	1
GSM534866	V2.10HFChip-205	Louping ill virus	Flaviviridae	-903.311	1
GSM534866	V2.10HFChip-205	Langat virus	Flaviviridae	-918.751	1
GSM534866	V2.10HFChip-205	Guanarito virus	Arenaviridae	-928.792	1
GSM534866	V2.10HFChip-205	Classical swine fever virus	Flaviviridae	-932.078	1
GSM534866	V2.10HFChip-205	Uukuniemi virus	Bunyaviridae	-971.802	1
GSM534866	V2.10HFChip-205	Seoul virus	Bunyaviridae	-988.147	1
GSM534866	V2.10HFChip-205	Pirital virus	Arenaviridae	-1002.35	1
GSM534866	V2.10HFChip-205	Lake Victoria marburgvirus	Filoviridae	-1006.94	1
GSM534866	V2.10HFChip-205	Murray Valley encephalitis virus	Flaviviridae	-1008.38	1
GSM534866	V2.10HFChip-205	Watermelon silver mottle virus	Bunyaviridae	-1030.1	1
GSM534866	V2.10HFChip-205	Melon yellow spot virus	Bunyaviridae	-1036.75	1
GSM534866	V2.10HFChip-205	Japanese encephalitis virus	Flaviviridae	-1044.83	1
GSM534866	V2.10HFChip-205	Dugbe virus	Bunyaviridae	-1048.05	1
GSM534866	V2.10HFChip-205	Sudan ebolavirus	Filoviridae	-1060.92	1
GSM534866	V2.10HFChip-205	Reston ebolavirus	Filoviridae	-1150.53	1
GSM534866	V2.10HFChip-205	Cell fusing agent virus	Flaviviridae	-1175.81	1
GSM534866	V2.10HFChip-205	Sabia virus	Arenaviridae	-1198.86	1
GSM534866	V2.10HFChip-205	Pestivirus Reindeer-1	Flaviviridae	-1223.45	1
GSM534866	V2.10HFChip-205	Mobala virus	Arenaviridae	-1243.81	1
GSM534866	V2.10HFChip-205	Andes virus	Bunyaviridae	-1269.74	1
GSM534866	V2.10HFChip-205	Tomato spotted wilt virus	Bunyaviridae	-1290.93	1
GSM534866	V2.10HFChip-205	Rift Valley fever virus	Bunyaviridae	-1318.67	1
GSM534866	V2.10HFChip-205	Oropouche virus	Bunyaviridae	-1365.83	1
GSM534866	V2.10HFChip-205	Tula virus	Bunyaviridae	-1383.96	1
GSM534866	V2.10HFChip-205	Junin virus	Arenaviridae	-1396.37	1
GSM534866	V2.10HFChip-205	Pestivirus Giraffe-1	Flaviviridae	-1398.15	1
GSM534866	V2.10HFChip-205	Zaire ebolavirus	Filoviridae	-1411.05	1
GSM534866	V2.10HFChip-205	Machupo virus	Arenaviridae	-1482.64	1
GSM534866	V2.10HFChip-205	Ippy virus	Arenaviridae	-1511.91	1
GSM534866	V2.10HFChip-205	Capsicum chlorosis virus	Bunyaviridae	-1720.75	1
GSM534866	V2.10HFChip-205	Sin Nombre virus	Bunyaviridae	-2005.68	1
GSM534867	V2.10HFChip-206	Sandfly fever Naples virus	Bunyaviridae	-184.863	0
GSM534867	V2.10HFChip-206	Psittacid herpesvirus 1	Herpesviridae	-384.834	1
GSM534867	V2.10HFChip-206	Enterobacteria phage HK022	Siphoviridae	-425.863	1
GSM534867	V2.10HFChip-206	Tomato zonate spot virus	Bunyaviridae	-441.784	1
GSM534867	V2.10HFChip-206	Cercopithecine herpesvirus 8	Herpesviridae	-462.039	1
GSM534867	V2.10HFChip-206	Pongine herpesvirus 4	Herpesviridae	-462.249	1
GSM534867	V2.10HFChip-206	Chapare virus	Arenaviridae	-523.075	1
GSM534867	V2.10HFChip-206	Crimean-Congo hemorrhagic fever virus	Bunyaviridae	-538.157	1
GSM534867	V2.10HFChip-206	Hepatitis C virus genotype 2	Flaviviridae	-575.907	1
GSM534867	V2.10HFChip-206	Hepatitis C virus genotype 3	Flaviviridae	-593.417	1
GSM534867	V2.10HFChip-206	Tamana bat virus	Flaviviridae	-610.313	1
GSM534867	V2.10HFChip-206	Dengue virus 4	Flaviviridae	-639.839	1
GSM534867	V2.10HFChip-206	GB virus A	Flaviviridae	-641.816	1
GSM534867	V2.10HFChip-206	Alkhurma hemorrhagic fever virus	Flaviviridae	-645.285	1
GSM534867	V2.10HFChip-206	Hepatitis C virus	Flaviviridae	-646.446	1
GSM534867	V2.10HFChip-206	Bunyamwera virus	Bunyaviridae	-660.471	1
GSM534867	V2.10HFChip-206	Hepatitis GB virus B	Flaviviridae	-663.918	1
GSM534867	V2.10HFChip-206	Montana myotis leukoencephalitis virus	Flaviviridae	-664.904	1
GSM534867	V2.10HFChip-206	Mopeia Lassa reassortant 29	Arenaviridae	-693.614	1
GSM534867	V2.10HFChip-206	Dengue virus 2	Flaviviridae	-698.367	1
GSM534867	V2.10HFChip-206	GB virus C	Flaviviridae	-703.475	1
GSM534867	V2.10HFChip-206	Lymphocytic choriomeningitis virus	Arenaviridae	-724.384	1
GSM534867	V2.10HFChip-206	Yellow fever virus	Flaviviridae	-731.663	1
GSM534867	V2.10HFChip-206	Yokose virus	Flaviviridae	-736.039	1
GSM534867	V2.10HFChip-206	Culex flavivirus	Flaviviridae	-736.728	1
GSM534867	V2.10HFChip-206	Hepatitis C virus genotype 6	Flaviviridae	-737.124	1
GSM534867	V2.10HFChip-206	Hantaan virus	Bunyaviridae	-737.513	1
GSM534867	V2.10HFChip-206	West Nile virus	Flaviviridae	-749.447	1
GSM534867	V2.10HFChip-206	Dengue virus 3	Flaviviridae	-752.369	1
GSM534867	V2.10HFChip-206	Allpahuayo virus	Arenaviridae	-766.15	1
GSM534867	V2.10HFChip-206	Lassa virus	Arenaviridae	-766.402	1
GSM534867	V2.10HFChip-206	Hepatitis C virus genotype 4	Flaviviridae	-768.147	1
GSM534867	V2.10HFChip-206	Apoi virus	Flaviviridae	-775.93	1
GSM534867	V2.10HFChip-206	Kamiti River virus	Flaviviridae	-781.602	1
GSM534867	V2.10HFChip-206	Human herpesvirus 5 strain Merlin	Herpesviridae	-789.255	1
GSM534867	V2.10HFChip-206	Human herpesvirus 5 strain AD169	Herpesviridae	-789.255	1
GSM534867	V2.10HFChip-206	Puumala virus	Bunyaviridae	-792.033	1
GSM534867	V2.10HFChip-206	Powassan virus	Flaviviridae	-792.381	1
GSM534867	V2.10HFChip-206	Hepatitis C virus genotype 5	Flaviviridae	-805.457	1
GSM534867	V2.10HFChip-206	Hantavirus Z10	Bunyaviridae	-809.499	1
GSM534867	V2.10HFChip-206	Amapari virus	Arenaviridae	-818.399	1
GSM534867	V2.10HFChip-206	Karshi virus	Flaviviridae	-823.192	1
GSM534867	V2.10HFChip-206	La Crosse virus	Bunyaviridae	-837.145	1
GSM534867	V2.10HFChip-206	Bussuquara virus	Flaviviridae	-844.299	1
GSM534867	V2.10HFChip-206	Dengue virus 1	Flaviviridae	-849.228	1
GSM534867	V2.10HFChip-206	Ilheus virus	Flaviviridae	-851.156	1
GSM534867	V2.10HFChip-206	Omsk hemorrhagic fever virus	Flaviviridae	-856.733	1
GSM534867	V2.10HFChip-206	Mopeia virus AN20410	Arenaviridae	-859.919	1
GSM534867	V2.10HFChip-206	Cupixi virus	Arenaviridae	-863.102	1
GSM534867	V2.10HFChip-206	Entebbe bat virus	Flaviviridae	-868.838	1
GSM534867	V2.10HFChip-206	Sepik virus	Flaviviridae	-880.2	1
GSM534867	V2.10HFChip-206	West Nile virus 2	Flaviviridae	-904.431	1
GSM534867	V2.10HFChip-206	Rio Bravo virus	Flaviviridae	-929.409	1
GSM534867	V2.10HFChip-206	Iguape virus	Flaviviridae	-943.843	1
GSM534867	V2.10HFChip-206	Dobrava-Belgrade virus	Bunyaviridae	-965.146	1
GSM534867	V2.10HFChip-206	Bovine viral diarrhea virus 2	Flaviviridae	-995.226	1
GSM534867	V2.10HFChip-206	Border disease virus 1	Flaviviridae	-1008.15	1
GSM534867	V2.10HFChip-206	Tick-borne encephalitis virus	Flaviviridae	-1023.75	1
GSM534867	V2.10HFChip-206	Impatiens necrotic spot virus	Bunyaviridae	-1028.94	1
GSM534867	V2.10HFChip-206	Pichinde virus	Arenaviridae	-1035.83	1
GSM534867	V2.10HFChip-206	Kokobera virus	Flaviviridae	-1036.25	1
GSM534867	V2.10HFChip-206	Oliveros virus	Arenaviridae	-1038.87	1
GSM534867	V2.10HFChip-206	Bear Canyon virus	Arenaviridae	-1040.22	1
GSM534867	V2.10HFChip-206	Akabane virus	Bunyaviridae	-1054.93	1
GSM534867	V2.10HFChip-206	Bovine viral diarrhea virus 1	Flaviviridae	-1058.73	1
GSM534867	V2.10HFChip-206	Tacaribe virus	Arenaviridae	-1083.19	1
GSM534867	V2.10HFChip-206	St. Louis encephalitis virus	Flaviviridae	-1083.73	1
GSM534867	V2.10HFChip-206	Modoc virus	Flaviviridae	-1089.53	1
GSM534867	V2.10HFChip-206	Groundnut bud necrosis virus	Bunyaviridae	-1093.14	1
GSM534867	V2.10HFChip-206	Guanarito virus	Arenaviridae	-1111.86	1
GSM534867	V2.10HFChip-206	Louping ill virus	Flaviviridae	-1118.03	1
GSM534867	V2.10HFChip-206	Langat virus	Flaviviridae	-1146.19	1
GSM534867	V2.10HFChip-206	Classical swine fever virus	Flaviviridae	-1155.91	1
GSM534867	V2.10HFChip-206	Usutu virus	Flaviviridae	-1185.05	1
GSM534867	V2.10HFChip-206	Uukuniemi virus	Bunyaviridae	-1190.18	1
GSM534867	V2.10HFChip-206	Seoul virus	Bunyaviridae	-1207.73	1
GSM534867	V2.10HFChip-206	Pirital virus	Arenaviridae	-1216.74	1
GSM534867	V2.10HFChip-206	Lake Victoria marburgvirus	Filoviridae	-1218.62	1
GSM534867	V2.10HFChip-206	Melon yellow spot virus	Bunyaviridae	-1244.05	1
GSM534867	V2.10HFChip-206	Watermelon silver mottle virus	Bunyaviridae	-1245.19	1
GSM534867	V2.10HFChip-206	Dugbe virus	Bunyaviridae	-1263.64	1
GSM534867	V2.10HFChip-206	Murray Valley encephalitis virus	Flaviviridae	-1264.83	1
GSM534867	V2.10HFChip-206	Sudan ebolavirus	Filoviridae	-1269.03	1
GSM534867	V2.10HFChip-206	Japanese encephalitis virus	Flaviviridae	-1323.98	1
GSM534867	V2.10HFChip-206	Reston ebolavirus	Filoviridae	-1371.75	1
GSM534867	V2.10HFChip-206	Sabia virus	Arenaviridae	-1398.08	1
GSM534867	V2.10HFChip-206	Cell fusing agent virus	Flaviviridae	-1422.13	1
GSM534867	V2.10HFChip-206	Mobala virus	Arenaviridae	-1444.33	1
GSM534867	V2.10HFChip-206	Pestivirus Reindeer-1	Flaviviridae	-1454.81	1
GSM534867	V2.10HFChip-206	Andes virus	Bunyaviridae	-1455.77	1
GSM534867	V2.10HFChip-206	Tomato spotted wilt virus	Bunyaviridae	-1500.97	1
GSM534867	V2.10HFChip-206	Rift Valley fever virus	Bunyaviridae	-1516.67	1
GSM534867	V2.10HFChip-206	Tula virus	Bunyaviridae	-1561.72	1
GSM534867	V2.10HFChip-206	Oropouche virus	Bunyaviridae	-1577.05	1
GSM534867	V2.10HFChip-206	Junin virus	Arenaviridae	-1592.59	1
GSM534867	V2.10HFChip-206	Pestivirus Giraffe-1	Flaviviridae	-1610.01	1
GSM534867	V2.10HFChip-206	Zaire ebolavirus	Filoviridae	-1614.9	1
GSM534867	V2.10HFChip-206	Machupo virus	Arenaviridae	-1677.75	1
GSM534867	V2.10HFChip-206	Ippy virus	Arenaviridae	-1696.26	1
GSM534867	V2.10HFChip-206	Capsicum chlorosis virus	Bunyaviridae	-1931.63	1
GSM534867	V2.10HFChip-206	Sin Nombre virus	Bunyaviridae	-2183.14	1
GSM534868	V2.10HFChip-207	Dengue virus 4	Flaviviridae	-239.118	0
GSM534868	V2.10HFChip-207	Dengue virus 3	Flaviviridae	-268.749	0
GSM534868	V2.10HFChip-207	Dengue virus 2	Flaviviridae	-373.089	0
GSM534868	V2.10HFChip-207	Dengue virus 1	Flaviviridae	-439.098	0
GSM534868	V2.10HFChip-207	Psittacid herpesvirus 1	Herpesviridae	-286.313	1
GSM534868	V2.10HFChip-207	Enterobacteria phage HK022	Siphoviridae	-311.216	1
GSM534868	V2.10HFChip-207	Tomato zonate spot virus	Bunyaviridae	-336.661	1
GSM534868	V2.10HFChip-207	Cercopithecine herpesvirus 8	Herpesviridae	-362.653	1
GSM534868	V2.10HFChip-207	Pongine herpesvirus 4	Herpesviridae	-362.91	1
GSM534868	V2.10HFChip-207	Chapare virus	Arenaviridae	-424.023	1
GSM534868	V2.10HFChip-207	Crimean-Congo hemorrhagic fever virus	Bunyaviridae	-430.399	1
GSM534868	V2.10HFChip-207	Hepatitis C virus genotype 2	Flaviviridae	-484.224	1
GSM534868	V2.10HFChip-207	Hepatitis C virus genotype 3	Flaviviridae	-502.28	1
GSM534868	V2.10HFChip-207	Tamana bat virus	Flaviviridae	-516.606	1
GSM534868	V2.10HFChip-207	GB virus A	Flaviviridae	-527.771	1
GSM534868	V2.10HFChip-207	Hepatitis C virus	Flaviviridae	-556.425	1
GSM534868	V2.10HFChip-207	Montana myotis leukoencephalitis virus	Flaviviridae	-564.67	1
GSM534868	V2.10HFChip-207	Bunyamwera virus	Bunyaviridae	-570.705	1
GSM534868	V2.10HFChip-207	Hepatitis GB virus B	Flaviviridae	-582.082	1
GSM534868	V2.10HFChip-207	GB virus C	Flaviviridae	-598.752	1
GSM534868	V2.10HFChip-207	Alkhurma hemorrhagic fever virus	Flaviviridae	-616.404	1
GSM534868	V2.10HFChip-207	Yellow fever virus	Flaviviridae	-617.423	1
GSM534868	V2.10HFChip-207	Mopeia Lassa reassortant 29	Arenaviridae	-624.582	1
GSM534868	V2.10HFChip-207	Culex flavivirus	Flaviviridae	-627.349	1
GSM534868	V2.10HFChip-207	West Nile virus	Flaviviridae	-635.457	1
GSM534868	V2.10HFChip-207	Hantaan virus	Bunyaviridae	-638.625	1
GSM534868	V2.10HFChip-207	Yokose virus	Flaviviridae	-640.154	1
GSM534868	V2.10HFChip-207	Kamiti River virus	Flaviviridae	-653.2	1
GSM534868	V2.10HFChip-207	Hepatitis C virus genotype 6	Flaviviridae	-654.716	1
GSM534868	V2.10HFChip-207	Apoi virus	Flaviviridae	-660.301	1
GSM534868	V2.10HFChip-207	Allpahuayo virus	Arenaviridae	-671.563	1
GSM534868	V2.10HFChip-207	Lymphocytic choriomeningitis virus	Arenaviridae	-675.822	1
GSM534868	V2.10HFChip-207	Amapari virus	Arenaviridae	-683.45	1
GSM534868	V2.10HFChip-207	Hepatitis C virus genotype 4	Flaviviridae	-684.758	1
GSM534868	V2.10HFChip-207	Powassan virus	Flaviviridae	-691.746	1
GSM534868	V2.10HFChip-207	Human herpesvirus 5 strain Merlin	Herpesviridae	-692.35	1
GSM534868	V2.10HFChip-207	Human herpesvirus 5 strain AD169	Herpesviridae	-692.35	1
GSM534868	V2.10HFChip-207	Lassa virus	Arenaviridae	-699.072	1
GSM534868	V2.10HFChip-207	Puumala virus	Bunyaviridae	-704.972	1
GSM534868	V2.10HFChip-207	Hantavirus Z10	Bunyaviridae	-715.276	1
GSM534868	V2.10HFChip-207	La Crosse virus	Bunyaviridae	-716.494	1
GSM534868	V2.10HFChip-207	Hepatitis C virus genotype 5	Flaviviridae	-721.69	1
GSM534868	V2.10HFChip-207	Karshi virus	Flaviviridae	-731.155	1
GSM534868	V2.10HFChip-207	Entebbe bat virus	Flaviviridae	-734.636	1
GSM534868	V2.10HFChip-207	Omsk hemorrhagic fever virus	Flaviviridae	-743.237	1
GSM534868	V2.10HFChip-207	Bussuquara virus	Flaviviridae	-749.151	1
GSM534868	V2.10HFChip-207	Mopeia virus AN20410	Arenaviridae	-767.961	1
GSM534868	V2.10HFChip-207	Cupixi virus	Arenaviridae	-776.364	1
GSM534868	V2.10HFChip-207	Sepik virus	Flaviviridae	-780.822	1
GSM534868	V2.10HFChip-207	West Nile virus 2	Flaviviridae	-805.314	1
GSM534868	V2.10HFChip-207	Iguape virus	Flaviviridae	-810.638	1
GSM534868	V2.10HFChip-207	Sandfly fever Naples virus	Bunyaviridae	-812.198	1
GSM534868	V2.10HFChip-207	Rio Bravo virus	Flaviviridae	-821.787	1
GSM534868	V2.10HFChip-207	Ilheus virus	Flaviviridae	-847.908	1
GSM534868	V2.10HFChip-207	Dobrava-Belgrade virus	Bunyaviridae	-876.406	1
GSM534868	V2.10HFChip-207	Bovine viral diarrhea virus 2	Flaviviridae	-890.755	1
GSM534868	V2.10HFChip-207	Border disease virus 1	Flaviviridae	-912.402	1
GSM534868	V2.10HFChip-207	Tick-borne encephalitis virus	Flaviviridae	-925.111	1
GSM534868	V2.10HFChip-207	Impatiens necrotic spot virus	Bunyaviridae	-934.208	1
GSM534868	V2.10HFChip-207	Pichinde virus	Arenaviridae	-939.469	1
GSM534868	V2.10HFChip-207	Bear Canyon virus	Arenaviridae	-942.337	1
GSM534868	V2.10HFChip-207	Oliveros virus	Arenaviridae	-945.62	1
GSM534868	V2.10HFChip-207	Kokobera virus	Flaviviridae	-952.596	1
GSM534868	V2.10HFChip-207	Akabane virus	Bunyaviridae	-963.446	1
GSM534868	V2.10HFChip-207	Bovine viral diarrhea virus 1	Flaviviridae	-965.439	1
GSM534868	V2.10HFChip-207	St. Louis encephalitis virus	Flaviviridae	-980.557	1
GSM534868	V2.10HFChip-207	Tacaribe virus	Arenaviridae	-982.211	1
GSM534868	V2.10HFChip-207	Groundnut bud necrosis virus	Bunyaviridae	-992.962	1
GSM534868	V2.10HFChip-207	Louping ill virus	Flaviviridae	-1007.59	1
GSM534868	V2.10HFChip-207	Langat virus	Flaviviridae	-1025.62	1
GSM534868	V2.10HFChip-207	Modoc virus	Flaviviridae	-1033.37	1
GSM534868	V2.10HFChip-207	Guanarito virus	Arenaviridae	-1034.85	1
GSM534868	V2.10HFChip-207	Classical swine fever virus	Flaviviridae	-1062.05	1
GSM534868	V2.10HFChip-207	Usutu virus	Flaviviridae	-1066.46	1
GSM534868	V2.10HFChip-207	Uukuniemi virus	Bunyaviridae	-1094.55	1
GSM534868	V2.10HFChip-207	Lake Victoria marburgvirus	Filoviridae	-1110.87	1
GSM534868	V2.10HFChip-207	Pirital virus	Arenaviridae	-1116.53	1
GSM534868	V2.10HFChip-207	Melon yellow spot virus	Bunyaviridae	-1118.74	1
GSM534868	V2.10HFChip-207	Seoul virus	Bunyaviridae	-1123.09	1
GSM534868	V2.10HFChip-207	Watermelon silver mottle virus	Bunyaviridae	-1137.71	1
GSM534868	V2.10HFChip-207	Sudan ebolavirus	Filoviridae	-1146.13	1
GSM534868	V2.10HFChip-207	Murray Valley encephalitis virus	Flaviviridae	-1170.68	1
GSM534868	V2.10HFChip-207	Dugbe virus	Bunyaviridae	-1170.86	1
GSM534868	V2.10HFChip-207	Japanese encephalitis virus	Flaviviridae	-1203.58	1
GSM534868	V2.10HFChip-207	Reston ebolavirus	Filoviridae	-1275.2	1
GSM534868	V2.10HFChip-207	Sabia virus	Arenaviridae	-1295.47	1
GSM534868	V2.10HFChip-207	Cell fusing agent virus	Flaviviridae	-1326.83	1
GSM534868	V2.10HFChip-207	Pestivirus Reindeer-1	Flaviviridae	-1360.38	1
GSM534868	V2.10HFChip-207	Andes virus	Bunyaviridae	-1361.14	1
GSM534868	V2.10HFChip-207	Mobala virus	Arenaviridae	-1369.33	1
GSM534868	V2.10HFChip-207	Tomato spotted wilt virus	Bunyaviridae	-1395.62	1
GSM534868	V2.10HFChip-207	Rift Valley fever virus	Bunyaviridae	-1430.34	1
GSM534868	V2.10HFChip-207	Tula virus	Bunyaviridae	-1462.01	1
GSM534868	V2.10HFChip-207	Oropouche virus	Bunyaviridae	-1471.95	1
GSM534868	V2.10HFChip-207	Junin virus	Arenaviridae	-1485.14	1
GSM534868	V2.10HFChip-207	Pestivirus Giraffe-1	Flaviviridae	-1486.48	1
GSM534868	V2.10HFChip-207	Zaire ebolavirus	Filoviridae	-1553.28	1
GSM534868	V2.10HFChip-207	Machupo virus	Arenaviridae	-1570.04	1
GSM534868	V2.10HFChip-207	Ippy virus	Arenaviridae	-1639.7	1
GSM534868	V2.10HFChip-207	Capsicum chlorosis virus	Bunyaviridae	-1833.25	1
GSM534868	V2.10HFChip-207	Sin Nombre virus	Bunyaviridae	-2087.74	1
GSM534869	V2.10HFChip-208	Rift Valley fever virus	Bunyaviridae	-315.325	0
GSM534869	V2.10HFChip-208	Psittacid herpesvirus 1	Herpesviridae	-889.151	1
GSM534869	V2.10HFChip-208	Enterobacteria phage HK022	Siphoviridae	-930.305	1
GSM534869	V2.10HFChip-208	Tomato zonate spot virus	Bunyaviridae	-946.235	1
GSM534869	V2.10HFChip-208	Cercopithecine herpesvirus 8	Herpesviridae	-967.677	1
GSM534869	V2.10HFChip-208	Pongine herpesvirus 4	Herpesviridae	-968.243	1
GSM534869	V2.10HFChip-208	Chapare virus	Arenaviridae	-1030.52	1
GSM534869	V2.10HFChip-208	Crimean-Congo hemorrhagic fever virus	Bunyaviridae	-1046.39	1
GSM534869	V2.10HFChip-208	Hepatitis C virus genotype 2	Flaviviridae	-1084.35	1
GSM534869	V2.10HFChip-208	Hepatitis C virus genotype 3	Flaviviridae	-1103.05	1
GSM534869	V2.10HFChip-208	Tamana bat virus	Flaviviridae	-1119.46	1
GSM534869	V2.10HFChip-208	Dengue virus 4	Flaviviridae	-1150.81	1
GSM534869	V2.10HFChip-208	GB virus A	Flaviviridae	-1152.31	1
GSM534869	V2.10HFChip-208	Hepatitis C virus	Flaviviridae	-1156.22	1
GSM534869	V2.10HFChip-208	Alkhurma hemorrhagic fever virus	Flaviviridae	-1158.93	1
GSM534869	V2.10HFChip-208	Hepatitis GB virus B	Flaviviridae	-1172.97	1
GSM534869	V2.10HFChip-208	Bunyamwera virus	Bunyaviridae	-1173.06	1
GSM534869	V2.10HFChip-208	Montana myotis leukoencephalitis virus	Flaviviridae	-1174.41	1
GSM534869	V2.10HFChip-208	Mopeia Lassa reassortant 29	Arenaviridae	-1204.52	1
GSM534869	V2.10HFChip-208	GB virus C	Flaviviridae	-1213.5	1
GSM534869	V2.10HFChip-208	Dengue virus 2	Flaviviridae	-1216.58	1
GSM534869	V2.10HFChip-208	Yokose virus	Flaviviridae	-1242.82	1
GSM534869	V2.10HFChip-208	Hepatitis C virus genotype 6	Flaviviridae	-1243.73	1
GSM534869	V2.10HFChip-208	Yellow fever virus	Flaviviridae	-1244.22	1
GSM534869	V2.10HFChip-208	Culex flavivirus	Flaviviridae	-1245.94	1
GSM534869	V2.10HFChip-208	Hantaan virus	Bunyaviridae	-1252.03	1
GSM534869	V2.10HFChip-208	Lymphocytic choriomeningitis virus	Arenaviridae	-1255.8	1
GSM534869	V2.10HFChip-208	West Nile virus	Flaviviridae	-1258.72	1
GSM534869	V2.10HFChip-208	Dengue virus 3	Flaviviridae	-1264.36	1
GSM534869	V2.10HFChip-208	Lassa virus	Arenaviridae	-1274.17	1
GSM534869	V2.10HFChip-208	Allpahuayo virus	Arenaviridae	-1277.6	1
GSM534869	V2.10HFChip-208	Hepatitis C virus genotype 4	Flaviviridae	-1283.24	1
GSM534869	V2.10HFChip-208	Kamiti River virus	Flaviviridae	-1290.04	1
GSM534869	V2.10HFChip-208	Apoi virus	Flaviviridae	-1290.35	1
GSM534869	V2.10HFChip-208	Human herpesvirus 5 strain Merlin	Herpesviridae	-1299.57	1
GSM534869	V2.10HFChip-208	Human herpesvirus 5 strain AD169	Herpesviridae	-1299.57	1
GSM534869	V2.10HFChip-208	Powassan virus	Flaviviridae	-1311.72	1
GSM534869	V2.10HFChip-208	Puumala virus	Bunyaviridae	-1312.1	1
GSM534869	V2.10HFChip-208	Hepatitis C virus genotype 5	Flaviviridae	-1313.61	1
GSM534869	V2.10HFChip-208	Hantavirus Z10	Bunyaviridae	-1315.19	1
GSM534869	V2.10HFChip-208	Ilheus virus	Flaviviridae	-1323.54	1
GSM534869	V2.10HFChip-208	Amapari virus	Arenaviridae	-1338.87	1
GSM534869	V2.10HFChip-208	Karshi virus	Flaviviridae	-1340.23	1
GSM534869	V2.10HFChip-208	La Crosse virus	Bunyaviridae	-1348.98	1
GSM534869	V2.10HFChip-208	Dengue virus 1	Flaviviridae	-1363.71	1
GSM534869	V2.10HFChip-208	Bussuquara virus	Flaviviridae	-1364.37	1
GSM534869	V2.10HFChip-208	Cupixi virus	Arenaviridae	-1368.07	1
GSM534869	V2.10HFChip-208	Sepik virus	Flaviviridae	-1372.26	1
GSM534869	V2.10HFChip-208	Mopeia virus AN20410	Arenaviridae	-1373.02	1
GSM534869	V2.10HFChip-208	Entebbe bat virus	Flaviviridae	-1382.81	1
GSM534869	V2.10HFChip-208	Omsk hemorrhagic fever virus	Flaviviridae	-1383.21	1
GSM534869	V2.10HFChip-208	Sandfly fever Naples virus	Bunyaviridae	-1415.09	1
GSM534869	V2.10HFChip-208	West Nile virus 2	Flaviviridae	-1418.64	1
GSM534869	V2.10HFChip-208	Rio Bravo virus	Flaviviridae	-1445.71	1
GSM534869	V2.10HFChip-208	Iguape virus	Flaviviridae	-1462.69	1
GSM534869	V2.10HFChip-208	Dobrava-Belgrade virus	Bunyaviridae	-1479.55	1
GSM534869	V2.10HFChip-208	Bovine viral diarrhea virus 2	Flaviviridae	-1507.8	1
GSM534869	V2.10HFChip-208	Border disease virus 1	Flaviviridae	-1520.65	1
GSM534869	V2.10HFChip-208	Impatiens necrotic spot virus	Bunyaviridae	-1541.39	1
GSM534869	V2.10HFChip-208	Tick-borne encephalitis virus	Flaviviridae	-1546.21	1
GSM534869	V2.10HFChip-208	Pichinde virus	Arenaviridae	-1547.73	1
GSM534869	V2.10HFChip-208	Kokobera virus	Flaviviridae	-1549.77	1
GSM534869	V2.10HFChip-208	Oliveros virus	Arenaviridae	-1552.8	1
GSM534869	V2.10HFChip-208	Bear Canyon virus	Arenaviridae	-1552.8	1
GSM534869	V2.10HFChip-208	Akabane virus	Bunyaviridae	-1569.64	1
GSM534869	V2.10HFChip-208	Bovine viral diarrhea virus 1	Flaviviridae	-1570.97	1
GSM534869	V2.10HFChip-208	St. Louis encephalitis virus	Flaviviridae	-1584.77	1
GSM534869	V2.10HFChip-208	Tacaribe virus	Arenaviridae	-1595.03	1
GSM534869	V2.10HFChip-208	Modoc virus	Flaviviridae	-1600.54	1
GSM534869	V2.10HFChip-208	Groundnut bud necrosis virus	Bunyaviridae	-1608.62	1
GSM534869	V2.10HFChip-208	Louping ill virus	Flaviviridae	-1635.29	1
GSM534869	V2.10HFChip-208	Guanarito virus	Arenaviridae	-1637.39	1
GSM534869	V2.10HFChip-208	Classical swine fever virus	Flaviviridae	-1659.81	1
GSM534869	V2.10HFChip-208	Langat virus	Flaviviridae	-1662.5	1
GSM534869	V2.10HFChip-208	Usutu virus	Flaviviridae	-1702.45	1
GSM534869	V2.10HFChip-208	Uukuniemi virus	Bunyaviridae	-1705.09	1
GSM534869	V2.10HFChip-208	Seoul virus	Bunyaviridae	-1705.41	1
GSM534869	V2.10HFChip-208	Pirital virus	Arenaviridae	-1727.77	1
GSM534869	V2.10HFChip-208	Lake Victoria marburgvirus	Filoviridae	-1731.71	1
GSM534869	V2.10HFChip-208	Watermelon silver mottle virus	Bunyaviridae	-1759.11	1
GSM534869	V2.10HFChip-208	Melon yellow spot virus	Bunyaviridae	-1759.38	1
GSM534869	V2.10HFChip-208	Sudan ebolavirus	Filoviridae	-1780.24	1
GSM534869	V2.10HFChip-208	Dugbe virus	Bunyaviridae	-1780.9	1
GSM534869	V2.10HFChip-208	Murray Valley encephalitis virus	Flaviviridae	-1793	1
GSM534869	V2.10HFChip-208	Japanese encephalitis virus	Flaviviridae	-1839.82	1
GSM534869	V2.10HFChip-208	Reston ebolavirus	Filoviridae	-1879.7	1
GSM534869	V2.10HFChip-208	Sabia virus	Arenaviridae	-1899.35	1
GSM534869	V2.10HFChip-208	Cell fusing agent virus	Flaviviridae	-1931.94	1
GSM534869	V2.10HFChip-208	Mobala virus	Arenaviridae	-1965.79	1
GSM534869	V2.10HFChip-208	Pestivirus Reindeer-1	Flaviviridae	-1968.52	1
GSM534869	V2.10HFChip-208	Andes virus	Bunyaviridae	-1981.22	1
GSM534869	V2.10HFChip-208	Tomato spotted wilt virus	Bunyaviridae	-2016.37	1
GSM534869	V2.10HFChip-208	Tula virus	Bunyaviridae	-2079.2	1
GSM534869	V2.10HFChip-208	Oropouche virus	Bunyaviridae	-2090.1	1
GSM534869	V2.10HFChip-208	Junin virus	Arenaviridae	-2111.19	1
GSM534869	V2.10HFChip-208	Zaire ebolavirus	Filoviridae	-2121.72	1
GSM534869	V2.10HFChip-208	Pestivirus Giraffe-1	Flaviviridae	-2123.71	1
GSM534869	V2.10HFChip-208	Machupo virus	Arenaviridae	-2193.71	1
GSM534869	V2.10HFChip-208	Ippy virus	Arenaviridae	-2218.45	1
GSM534869	V2.10HFChip-208	Capsicum chlorosis virus	Bunyaviridae	-2438.4	1
GSM534869	V2.10HFChip-208	Sin Nombre virus	Bunyaviridae	-2710.68	1
GSM534870	V2.10HFChip-209	Junin virus	Arenaviridae	-375.612	0
GSM534870	V2.10HFChip-209	Psittacid herpesvirus 1	Herpesviridae	-906.709	1
GSM534870	V2.10HFChip-209	Enterobacteria phage HK022	Siphoviridae	-952.851	1
GSM534870	V2.10HFChip-209	Tomato zonate spot virus	Bunyaviridae	-970.02	1
GSM534870	V2.10HFChip-209	Cercopithecine herpesvirus 8	Herpesviridae	-992.512	1
GSM534870	V2.10HFChip-209	Pongine herpesvirus 4	Herpesviridae	-992.71	1
GSM534870	V2.10HFChip-209	Chapare virus	Arenaviridae	-1017.06	1
GSM534870	V2.10HFChip-209	Crimean-Congo hemorrhagic fever virus	Bunyaviridae	-1089.73	1
GSM534870	V2.10HFChip-209	Hepatitis C virus genotype 2	Flaviviridae	-1112.95	1
GSM534870	V2.10HFChip-209	Hepatitis C virus genotype 3	Flaviviridae	-1131.99	1
GSM534870	V2.10HFChip-209	Tamana bat virus	Flaviviridae	-1150.87	1
GSM534870	V2.10HFChip-209	Hepatitis C virus	Flaviviridae	-1184.9	1
GSM534870	V2.10HFChip-209	GB virus A	Flaviviridae	-1185.68	1
GSM534870	V2.10HFChip-209	Dengue virus 4	Flaviviridae	-1192.18	1
GSM534870	V2.10HFChip-209	Hepatitis GB virus B	Flaviviridae	-1207.11	1
GSM534870	V2.10HFChip-209	Montana myotis leukoencephalitis virus	Flaviviridae	-1208.49	1
GSM534870	V2.10HFChip-209	Bunyamwera virus	Bunyaviridae	-1208.88	1
GSM534870	V2.10HFChip-209	Alkhurma hemorrhagic fever virus	Flaviviridae	-1223.85	1
GSM534870	V2.10HFChip-209	Mopeia Lassa reassortant 29	Arenaviridae	-1238.93	1
GSM534870	V2.10HFChip-209	GB virus C	Flaviviridae	-1245.86	1
GSM534870	V2.10HFChip-209	Dengue virus 2	Flaviviridae	-1254.63	1
GSM534870	V2.10HFChip-209	Yokose virus	Flaviviridae	-1266.63	1
GSM534870	V2.10HFChip-209	Culex flavivirus	Flaviviridae	-1281.76	1
GSM534870	V2.10HFChip-209	Hepatitis C virus genotype 6	Flaviviridae	-1281.92	1
GSM534870	V2.10HFChip-209	Yellow fever virus	Flaviviridae	-1282.33	1
GSM534870	V2.10HFChip-209	Lassa virus	Arenaviridae	-1287.55	1
GSM534870	V2.10HFChip-209	West Nile virus	Flaviviridae	-1292.73	1
GSM534870	V2.10HFChip-209	Hantaan virus	Bunyaviridae	-1296.41	1
GSM534870	V2.10HFChip-209	Allpahuayo virus	Arenaviridae	-1303.79	1
GSM534870	V2.10HFChip-209	Lymphocytic choriomeningitis virus	Arenaviridae	-1304.24	1
GSM534870	V2.10HFChip-209	Dengue virus 3	Flaviviridae	-1309.25	1
GSM534870	V2.10HFChip-209	Hepatitis C virus genotype 4	Flaviviridae	-1312.71	1
GSM534870	V2.10HFChip-209	Apoi virus	Flaviviridae	-1323.47	1
GSM534870	V2.10HFChip-209	Ilheus virus	Flaviviridae	-1326.18	1
GSM534870	V2.10HFChip-209	Kamiti River virus	Flaviviridae	-1327.85	1
GSM534870	V2.10HFChip-209	Human herpesvirus 5 strain Merlin	Herpesviridae	-1334	1
GSM534870	V2.10HFChip-209	Human herpesvirus 5 strain AD169	Herpesviridae	-1334	1
GSM534870	V2.10HFChip-209	Hepatitis C virus genotype 5	Flaviviridae	-1343.98	1
GSM534870	V2.10HFChip-209	Powassan virus	Flaviviridae	-1347.15	1
GSM534870	V2.10HFChip-209	Puumala virus	Bunyaviridae	-1350.82	1
GSM534870	V2.10HFChip-209	Cupixi virus	Arenaviridae	-1357.9	1
GSM534870	V2.10HFChip-209	Amapari virus	Arenaviridae	-1361.27	1
GSM534870	V2.10HFChip-209	Hantavirus Z10	Bunyaviridae	-1363.67	1
GSM534870	V2.10HFChip-209	La Crosse virus	Bunyaviridae	-1373.55	1
GSM534870	V2.10HFChip-209	Karshi virus	Flaviviridae	-1374.39	1
GSM534870	V2.10HFChip-209	Bussuquara virus	Flaviviridae	-1397.51	1
GSM534870	V2.10HFChip-209	Sepik virus	Flaviviridae	-1398.32	1
GSM534870	V2.10HFChip-209	Dengue virus 1	Flaviviridae	-1409.04	1
GSM534870	V2.10HFChip-209	Mopeia virus AN20410	Arenaviridae	-1416.56	1
GSM534870	V2.10HFChip-209	Entebbe bat virus	Flaviviridae	-1426.01	1
GSM534870	V2.10HFChip-209	Omsk hemorrhagic fever virus	Flaviviridae	-1426.52	1
GSM534870	V2.10HFChip-209	West Nile virus 2	Flaviviridae	-1433.24	1
GSM534870	V2.10HFChip-209	Sandfly fever Naples virus	Bunyaviridae	-1451.24	1
GSM534870	V2.10HFChip-209	Rio Bravo virus	Flaviviridae	-1484.51	1
GSM534870	V2.10HFChip-209	Iguape virus	Flaviviridae	-1500.03	1
GSM534870	V2.10HFChip-209	Oliveros virus	Arenaviridae	-1503.08	1
GSM534870	V2.10HFChip-209	Dobrava-Belgrade virus	Bunyaviridae	-1526.01	1
GSM534870	V2.10HFChip-209	Bear Canyon virus	Arenaviridae	-1533.08	1
GSM534870	V2.10HFChip-209	Bovine viral diarrhea virus 2	Flaviviridae	-1548.01	1
GSM534870	V2.10HFChip-209	Border disease virus 1	Flaviviridae	-1559.43	1
GSM534870	V2.10HFChip-209	Impatiens necrotic spot virus	Bunyaviridae	-1579.16	1
GSM534870	V2.10HFChip-209	Kokobera virus	Flaviviridae	-1579.77	1
GSM534870	V2.10HFChip-209	Tick-borne encephalitis virus	Flaviviridae	-1583.08	1
GSM534870	V2.10HFChip-209	Pichinde virus	Arenaviridae	-1587.33	1
GSM534870	V2.10HFChip-209	Akabane virus	Bunyaviridae	-1604.5	1
GSM534870	V2.10HFChip-209	Guanarito virus	Arenaviridae	-1609.86	1
GSM534870	V2.10HFChip-209	Bovine viral diarrhea virus 1	Flaviviridae	-1610.58	1
GSM534870	V2.10HFChip-209	Tacaribe virus	Arenaviridae	-1613.79	1
GSM534870	V2.10HFChip-209	Modoc virus	Flaviviridae	-1628.53	1
GSM534870	V2.10HFChip-209	St. Louis encephalitis virus	Flaviviridae	-1635.59	1
GSM534870	V2.10HFChip-209	Groundnut bud necrosis virus	Bunyaviridae	-1647.89	1
GSM534870	V2.10HFChip-209	Louping ill virus	Flaviviridae	-1681.53	1
GSM534870	V2.10HFChip-209	Classical swine fever virus	Flaviviridae	-1707.31	1
GSM534870	V2.10HFChip-209	Langat virus	Flaviviridae	-1708.37	1
GSM534870	V2.10HFChip-209	Uukuniemi virus	Bunyaviridae	-1736.17	1
GSM534870	V2.10HFChip-209	Usutu virus	Flaviviridae	-1736.79	1
GSM534870	V2.10HFChip-209	Seoul virus	Bunyaviridae	-1766.3	1
GSM534870	V2.10HFChip-209	Pirital virus	Arenaviridae	-1773.98	1
GSM534870	V2.10HFChip-209	Lake Victoria marburgvirus	Filoviridae	-1775.92	1
GSM534870	V2.10HFChip-209	Watermelon silver mottle virus	Bunyaviridae	-1800.32	1
GSM534870	V2.10HFChip-209	Melon yellow spot virus	Bunyaviridae	-1800.72	1
GSM534870	V2.10HFChip-209	Dugbe virus	Bunyaviridae	-1818.92	1
GSM534870	V2.10HFChip-209	Murray Valley encephalitis virus	Flaviviridae	-1823.76	1
GSM534870	V2.10HFChip-209	Sudan ebolavirus	Filoviridae	-1828.1	1
GSM534870	V2.10HFChip-209	Japanese encephalitis virus	Flaviviridae	-1875.29	1
GSM534870	V2.10HFChip-209	Sabia virus	Arenaviridae	-1887.56	1
GSM534870	V2.10HFChip-209	Reston ebolavirus	Filoviridae	-1931.19	1
GSM534870	V2.10HFChip-209	Cell fusing agent virus	Flaviviridae	-1968.31	1
GSM534870	V2.10HFChip-209	Mobala virus	Arenaviridae	-1997.08	1
GSM534870	V2.10HFChip-209	Pestivirus Reindeer-1	Flaviviridae	-2010.12	1
GSM534870	V2.10HFChip-209	Andes virus	Bunyaviridae	-2020.33	1
GSM534870	V2.10HFChip-209	Tomato spotted wilt virus	Bunyaviridae	-2059.94	1
GSM534870	V2.10HFChip-209	Rift Valley fever virus	Bunyaviridae	-2081.34	1
GSM534870	V2.10HFChip-209	Oropouche virus	Bunyaviridae	-2134.88	1
GSM534870	V2.10HFChip-209	Tula virus	Bunyaviridae	-2140.29	1
GSM534870	V2.10HFChip-209	Pestivirus Giraffe-1	Flaviviridae	-2165.77	1
GSM534870	V2.10HFChip-209	Zaire ebolavirus	Filoviridae	-2170.25	1
GSM534870	V2.10HFChip-209	Machupo virus	Arenaviridae	-2215.02	1
GSM534870	V2.10HFChip-209	Ippy virus	Arenaviridae	-2276.66	1
GSM534870	V2.10HFChip-209	Capsicum chlorosis virus	Bunyaviridae	-2492.72	1
GSM534870	V2.10HFChip-209	Sin Nombre virus	Bunyaviridae	-2756.21	1
GSM534871	V2.10HFChip-210	Dengue virus 4	Flaviviridae	-293.996	0
GSM534871	V2.10HFChip-210	Dengue virus 2	Flaviviridae	-438.691	0
GSM534871	V2.10HFChip-210	Crimean-Congo hemorrhagic fever virus	Bunyaviridae	-487.575	0
GSM534871	V2.10HFChip-210	Dengue virus 3	Flaviviridae	-512.279	0
GSM534871	V2.10HFChip-210	Dengue virus 1	Flaviviridae	-562.915	0
GSM534871	V2.10HFChip-210	Psittacid herpesvirus 1	Herpesviridae	-306.332	1
GSM534871	V2.10HFChip-210	Enterobacteria phage HK022	Siphoviridae	-348.258	1
GSM534871	V2.10HFChip-210	Tomato zonate spot virus	Bunyaviridae	-376.12	1
GSM534871	V2.10HFChip-210	Cercopithecine herpesvirus 8	Herpesviridae	-391.941	1
GSM534871	V2.10HFChip-210	Pongine herpesvirus 4	Herpesviridae	-400.65	1
GSM534871	V2.10HFChip-210	Chapare virus	Arenaviridae	-508.204	1
GSM534871	V2.10HFChip-210	Hepatitis C virus genotype 2	Flaviviridae	-562.239	1
GSM534871	V2.10HFChip-210	Hepatitis C virus genotype 3	Flaviviridae	-584.16	1
GSM534871	V2.10HFChip-210	Tamana bat virus	Flaviviridae	-605.736	1
GSM534871	V2.10HFChip-210	GB virus A	Flaviviridae	-628.267	1
GSM534871	V2.10HFChip-210	Hepatitis C virus	Flaviviridae	-652.235	1
GSM534871	V2.10HFChip-210	Montana myotis leukoencephalitis virus	Flaviviridae	-664.84	1
GSM534871	V2.10HFChip-210	Hepatitis GB virus B	Flaviviridae	-679.356	1
GSM534871	V2.10HFChip-210	Bunyamwera virus	Bunyaviridae	-683.562	1
GSM534871	V2.10HFChip-210	West Nile virus	Flaviviridae	-687.607	1
GSM534871	V2.10HFChip-210	Mopeia Lassa reassortant 29	Arenaviridae	-700.997	1
GSM534871	V2.10HFChip-210	GB virus C	Flaviviridae	-706.712	1
GSM534871	V2.10HFChip-210	Culex flavivirus	Flaviviridae	-712.381	1
GSM534871	V2.10HFChip-210	Hantaan virus	Bunyaviridae	-720.629	1
GSM534871	V2.10HFChip-210	Yokose virus	Flaviviridae	-727.569	1
GSM534871	V2.10HFChip-210	Yellow fever virus	Flaviviridae	-735.283	1
GSM534871	V2.10HFChip-210	Alkhurma hemorrhagic fever virus	Flaviviridae	-755.399	1
GSM534871	V2.10HFChip-210	Hepatitis C virus genotype 6	Flaviviridae	-765.749	1
GSM534871	V2.10HFChip-210	Apoi virus	Flaviviridae	-776.931	1
GSM534871	V2.10HFChip-210	Lassa virus	Arenaviridae	-780.601	1
GSM534871	V2.10HFChip-210	Human herpesvirus 5 strain Merlin	Herpesviridae	-784.6	1
GSM534871	V2.10HFChip-210	Human herpesvirus 5 strain AD169	Herpesviridae	-784.6	1
GSM534871	V2.10HFChip-210	Kamiti River virus	Flaviviridae	-785.239	1
GSM534871	V2.10HFChip-210	Allpahuayo virus	Arenaviridae	-789.124	1
GSM534871	V2.10HFChip-210	Amapari virus	Arenaviridae	-789.205	1
GSM534871	V2.10HFChip-210	Omsk hemorrhagic fever virus	Flaviviridae	-802.299	1
GSM534871	V2.10HFChip-210	Hepatitis C virus genotype 4	Flaviviridae	-805.75	1
GSM534871	V2.10HFChip-210	La Crosse virus	Bunyaviridae	-828.712	1
GSM534871	V2.10HFChip-210	Powassan virus	Flaviviridae	-831.132	1
GSM534871	V2.10HFChip-210	Puumala virus	Bunyaviridae	-836.083	1
GSM534871	V2.10HFChip-210	Hantavirus Z10	Bunyaviridae	-836.148	1
GSM534871	V2.10HFChip-210	Entebbe bat virus	Flaviviridae	-838.251	1
GSM534871	V2.10HFChip-210	Hepatitis C virus genotype 5	Flaviviridae	-838.546	1
GSM534871	V2.10HFChip-210	Lymphocytic choriomeningitis virus	Arenaviridae	-848.416	1
GSM534871	V2.10HFChip-210	Mopeia virus AN20410	Arenaviridae	-854.419	1
GSM534871	V2.10HFChip-210	Karshi virus	Flaviviridae	-856.981	1
GSM534871	V2.10HFChip-210	Sepik virus	Flaviviridae	-867.637	1
GSM534871	V2.10HFChip-210	Bussuquara virus	Flaviviridae	-887.769	1
GSM534871	V2.10HFChip-210	Cupixi virus	Arenaviridae	-899.249	1
GSM534871	V2.10HFChip-210	West Nile virus 2	Flaviviridae	-915.183	1
GSM534871	V2.10HFChip-210	Sandfly fever Naples virus	Bunyaviridae	-915.506	1
GSM534871	V2.10HFChip-210	Iguape virus	Flaviviridae	-962.319	1
GSM534871	V2.10HFChip-210	Rio Bravo virus	Flaviviridae	-962.846	1
GSM534871	V2.10HFChip-210	Ilheus virus	Flaviviridae	-981.33	1
GSM534871	V2.10HFChip-210	Dobrava-Belgrade virus	Bunyaviridae	-1029.5	1
GSM534871	V2.10HFChip-210	Bovine viral diarrhea virus 2	Flaviviridae	-1031.99	1
GSM534871	V2.10HFChip-210	Tick-borne encephalitis virus	Flaviviridae	-1052.09	1
GSM534871	V2.10HFChip-210	Border disease virus 1	Flaviviridae	-1052.77	1
GSM534871	V2.10HFChip-210	Impatiens necrotic spot virus	Bunyaviridae	-1077.86	1
GSM534871	V2.10HFChip-210	Oliveros virus	Arenaviridae	-1087.3	1
GSM534871	V2.10HFChip-210	St. Louis encephalitis virus	Flaviviridae	-1089.56	1
GSM534871	V2.10HFChip-210	Pichinde virus	Arenaviridae	-1091	1
GSM534871	V2.10HFChip-210	Bear Canyon virus	Arenaviridae	-1092.11	1
GSM534871	V2.10HFChip-210	Kokobera virus	Flaviviridae	-1098.81	1
GSM534871	V2.10HFChip-210	Louping ill virus	Flaviviridae	-1106.18	1
GSM534871	V2.10HFChip-210	Akabane virus	Bunyaviridae	-1111.57	1
GSM534871	V2.10HFChip-210	Bovine viral diarrhea virus 1	Flaviviridae	-1115.47	1
GSM534871	V2.10HFChip-210	Tacaribe virus	Arenaviridae	-1117.1	1
GSM534871	V2.10HFChip-210	Guanarito virus	Arenaviridae	-1126.62	1
GSM534871	V2.10HFChip-210	Langat virus	Flaviviridae	-1134.45	1
GSM534871	V2.10HFChip-210	Groundnut bud necrosis virus	Bunyaviridae	-1145.99	1
GSM534871	V2.10HFChip-210	Modoc virus	Flaviviridae	-1205	1
GSM534871	V2.10HFChip-210	Classical swine fever virus	Flaviviridae	-1224.5	1
GSM534871	V2.10HFChip-210	Usutu virus	Flaviviridae	-1241.16	1
GSM534871	V2.10HFChip-210	Uukuniemi virus	Bunyaviridae	-1254.58	1
GSM534871	V2.10HFChip-210	Lake Victoria marburgvirus	Filoviridae	-1274.34	1
GSM534871	V2.10HFChip-210	Pirital virus	Arenaviridae	-1282.15	1
GSM534871	V2.10HFChip-210	Melon yellow spot virus	Bunyaviridae	-1288.61	1
GSM534871	V2.10HFChip-210	Sudan ebolavirus	Filoviridae	-1293.45	1
GSM534871	V2.10HFChip-210	Watermelon silver mottle virus	Bunyaviridae	-1301.89	1
GSM534871	V2.10HFChip-210	Seoul virus	Bunyaviridae	-1302.64	1
GSM534871	V2.10HFChip-210	Murray Valley encephalitis virus	Flaviviridae	-1322.37	1
GSM534871	V2.10HFChip-210	Dugbe virus	Bunyaviridae	-1332.63	1
GSM534871	V2.10HFChip-210	Sabia virus	Arenaviridae	-1386.2	1
GSM534871	V2.10HFChip-210	Japanese encephalitis virus	Flaviviridae	-1397.11	1
GSM534871	V2.10HFChip-210	Reston ebolavirus	Filoviridae	-1449.58	1
GSM534871	V2.10HFChip-210	Cell fusing agent virus	Flaviviridae	-1515.11	1
GSM534871	V2.10HFChip-210	Pestivirus Reindeer-1	Flaviviridae	-1535.8	1
GSM534871	V2.10HFChip-210	Mobala virus	Arenaviridae	-1546.64	1
GSM534871	V2.10HFChip-210	Andes virus	Bunyaviridae	-1572.12	1
GSM534871	V2.10HFChip-210	Tomato spotted wilt virus	Bunyaviridae	-1581.82	1
GSM534871	V2.10HFChip-210	Rift Valley fever virus	Bunyaviridae	-1613.8	1
GSM534871	V2.10HFChip-210	Junin virus	Arenaviridae	-1627.89	1
GSM534871	V2.10HFChip-210	Tula virus	Bunyaviridae	-1665.47	1
GSM534871	V2.10HFChip-210	Oropouche virus	Bunyaviridae	-1667.61	1
GSM534871	V2.10HFChip-210	Pestivirus Giraffe-1	Flaviviridae	-1679.97	1
GSM534871	V2.10HFChip-210	Zaire ebolavirus	Filoviridae	-1685.41	1
GSM534871	V2.10HFChip-210	Machupo virus	Arenaviridae	-1757.51	1
GSM534871	V2.10HFChip-210	Ippy virus	Arenaviridae	-1845.31	1
GSM534871	V2.10HFChip-210	Capsicum chlorosis virus	Bunyaviridae	-2040.35	1
GSM534871	V2.10HFChip-210	Sin Nombre virus	Bunyaviridae	-2329.12	1
GSM534872	V2.10HFChip-211	Yellow fever virus	Flaviviridae	-224.988	0
GSM534872	V2.10HFChip-211	Psittacid herpesvirus 1	Herpesviridae	-429.925	1
GSM534872	V2.10HFChip-211	Enterobacteria phage HK022	Siphoviridae	-454.805	1
GSM534872	V2.10HFChip-211	Tomato zonate spot virus	Bunyaviridae	-480.107	1
GSM534872	V2.10HFChip-211	Cercopithecine herpesvirus 8	Herpesviridae	-490.851	1
GSM534872	V2.10HFChip-211	Pongine herpesvirus 4	Herpesviridae	-498.572	1
GSM534872	V2.10HFChip-211	Chapare virus	Arenaviridae	-563.771	1
GSM534872	V2.10HFChip-211	Crimean-Congo hemorrhagic fever virus	Bunyaviridae	-580.891	1
GSM534872	V2.10HFChip-211	Hepatitis C virus genotype 2	Flaviviridae	-628.322	1
GSM534872	V2.10HFChip-211	Dengue virus 4	Flaviviridae	-642.407	1
GSM534872	V2.10HFChip-211	Hepatitis C virus genotype 3	Flaviviridae	-646.768	1
GSM534872	V2.10HFChip-211	Tamana bat virus	Flaviviridae	-658.85	1
GSM534872	V2.10HFChip-211	GB virus A	Flaviviridae	-676.619	1
GSM534872	V2.10HFChip-211	Dengue virus 2	Flaviviridae	-695.311	1
GSM534872	V2.10HFChip-211	Hepatitis C virus	Flaviviridae	-701.544	1
GSM534872	V2.10HFChip-211	Montana myotis leukoencephalitis virus	Flaviviridae	-708.306	1
GSM534872	V2.10HFChip-211	Bunyamwera virus	Bunyaviridae	-721.554	1
GSM534872	V2.10HFChip-211	Hepatitis GB virus B	Flaviviridae	-725.818	1
GSM534872	V2.10HFChip-211	Alkhurma hemorrhagic fever virus	Flaviviridae	-727.135	1
GSM534872	V2.10HFChip-211	West Nile virus	Flaviviridae	-730.073	1
GSM534872	V2.10HFChip-211	GB virus C	Flaviviridae	-750.564	1
GSM534872	V2.10HFChip-211	Yokose virus	Flaviviridae	-756.451	1
GSM534872	V2.10HFChip-211	Mopeia Lassa reassortant 29	Arenaviridae	-768.323	1
GSM534872	V2.10HFChip-211	Dengue virus 3	Flaviviridae	-772.892	1
GSM534872	V2.10HFChip-211	Culex flavivirus	Flaviviridae	-776.204	1
GSM534872	V2.10HFChip-211	Hantaan virus	Bunyaviridae	-780.514	1
GSM534872	V2.10HFChip-211	Apoi virus	Flaviviridae	-799.736	1
GSM534872	V2.10HFChip-211	Hepatitis C virus genotype 6	Flaviviridae	-800.131	1
GSM534872	V2.10HFChip-211	Kamiti River virus	Flaviviridae	-814.001	1
GSM534872	V2.10HFChip-211	Allpahuayo virus	Arenaviridae	-816.973	1
GSM534872	V2.10HFChip-211	Lymphocytic choriomeningitis virus	Arenaviridae	-817.722	1
GSM534872	V2.10HFChip-211	Human herpesvirus 5 strain Merlin	Herpesviridae	-817.882	1
GSM534872	V2.10HFChip-211	Human herpesvirus 5 strain AD169	Herpesviridae	-817.882	1
GSM534872	V2.10HFChip-211	Amapari virus	Arenaviridae	-821.999	1
GSM534872	V2.10HFChip-211	Powassan virus	Flaviviridae	-831.88	1
GSM534872	V2.10HFChip-211	Hepatitis C virus genotype 4	Flaviviridae	-837.068	1
GSM534872	V2.10HFChip-211	Omsk hemorrhagic fever virus	Flaviviridae	-839.361	1
GSM534872	V2.10HFChip-211	Entebbe bat virus	Flaviviridae	-843.275	1
GSM534872	V2.10HFChip-211	Lassa virus	Arenaviridae	-843.641	1
GSM534872	V2.10HFChip-211	Puumala virus	Bunyaviridae	-845.828	1
GSM534872	V2.10HFChip-211	Hantavirus Z10	Bunyaviridae	-861.427	1
GSM534872	V2.10HFChip-211	Hepatitis C virus genotype 5	Flaviviridae	-865.708	1
GSM534872	V2.10HFChip-211	Dengue virus 1	Flaviviridae	-865.906	1
GSM534872	V2.10HFChip-211	Karshi virus	Flaviviridae	-875.206	1
GSM534872	V2.10HFChip-211	La Crosse virus	Bunyaviridae	-892.635	1
GSM534872	V2.10HFChip-211	Bussuquara virus	Flaviviridae	-900.526	1
GSM534872	V2.10HFChip-211	Mopeia virus AN20410	Arenaviridae	-918.198	1
GSM534872	V2.10HFChip-211	Sepik virus	Flaviviridae	-920.172	1
GSM534872	V2.10HFChip-211	Cupixi virus	Arenaviridae	-921.133	1
GSM534872	V2.10HFChip-211	West Nile virus 2	Flaviviridae	-934.648	1
GSM534872	V2.10HFChip-211	Iguape virus	Flaviviridae	-943.586	1
GSM534872	V2.10HFChip-211	Sandfly fever Naples virus	Bunyaviridae	-955.902	1
GSM534872	V2.10HFChip-211	Rio Bravo virus	Flaviviridae	-971.229	1
GSM534872	V2.10HFChip-211	Ilheus virus	Flaviviridae	-979.759	1
GSM534872	V2.10HFChip-211	Dobrava-Belgrade virus	Bunyaviridae	-1022.05	1
GSM534872	V2.10HFChip-211	Bovine viral diarrhea virus 2	Flaviviridae	-1032.19	1
GSM534872	V2.10HFChip-211	Border disease virus 1	Flaviviridae	-1054.77	1
GSM534872	V2.10HFChip-211	Tick-borne encephalitis virus	Flaviviridae	-1070.76	1
GSM534872	V2.10HFChip-211	Impatiens necrotic spot virus	Bunyaviridae	-1077.87	1
GSM534872	V2.10HFChip-211	Pichinde virus	Arenaviridae	-1084.06	1
GSM534872	V2.10HFChip-211	Oliveros virus	Arenaviridae	-1092.04	1
GSM534872	V2.10HFChip-211	Kokobera virus	Flaviviridae	-1092.76	1
GSM534872	V2.10HFChip-211	Bear Canyon virus	Arenaviridae	-1094.14	1
GSM534872	V2.10HFChip-211	St. Louis encephalitis virus	Flaviviridae	-1107.61	1
GSM534872	V2.10HFChip-211	Akabane virus	Bunyaviridae	-1109.16	1
GSM534872	V2.10HFChip-211	Bovine viral diarrhea virus 1	Flaviviridae	-1112.54	1
GSM534872	V2.10HFChip-211	Louping ill virus	Flaviviridae	-1113.87	1
GSM534872	V2.10HFChip-211	Tacaribe virus	Arenaviridae	-1130.91	1
GSM534872	V2.10HFChip-211	Groundnut bud necrosis virus	Bunyaviridae	-1132.92	1
GSM534872	V2.10HFChip-211	Langat virus	Flaviviridae	-1143.72	1
GSM534872	V2.10HFChip-211	Guanarito virus	Arenaviridae	-1173.84	1
GSM534872	V2.10HFChip-211	Modoc virus	Flaviviridae	-1186.02	1
GSM534872	V2.10HFChip-211	Classical swine fever virus	Flaviviridae	-1210.86	1
GSM534872	V2.10HFChip-211	Usutu virus	Flaviviridae	-1216.59	1
GSM534872	V2.10HFChip-211	Uukuniemi virus	Bunyaviridae	-1242.9	1
GSM534872	V2.10HFChip-211	Melon yellow spot virus	Bunyaviridae	-1252.59	1
GSM534872	V2.10HFChip-211	Pirital virus	Arenaviridae	-1261.05	1
GSM534872	V2.10HFChip-211	Seoul virus	Bunyaviridae	-1268.19	1
GSM534872	V2.10HFChip-211	Lake Victoria marburgvirus	Filoviridae	-1268.65	1
GSM534872	V2.10HFChip-211	Sudan ebolavirus	Filoviridae	-1279.76	1
GSM534872	V2.10HFChip-211	Watermelon silver mottle virus	Bunyaviridae	-1280.66	1
GSM534872	V2.10HFChip-211	Murray Valley encephalitis virus	Flaviviridae	-1301.66	1
GSM534872	V2.10HFChip-211	Dugbe virus	Bunyaviridae	-1304.99	1
GSM534872	V2.10HFChip-211	Japanese encephalitis virus	Flaviviridae	-1351.76	1
GSM534872	V2.10HFChip-211	Reston ebolavirus	Filoviridae	-1412.08	1
GSM534872	V2.10HFChip-211	Sabia virus	Arenaviridae	-1445.1	1
GSM534872	V2.10HFChip-211	Cell fusing agent virus	Flaviviridae	-1476.31	1
GSM534872	V2.10HFChip-211	Pestivirus Reindeer-1	Flaviviridae	-1496.92	1
GSM534872	V2.10HFChip-211	Andes virus	Bunyaviridae	-1501.84	1
GSM534872	V2.10HFChip-211	Mobala virus	Arenaviridae	-1517.33	1
GSM534872	V2.10HFChip-211	Tomato spotted wilt virus	Bunyaviridae	-1531.92	1
GSM534872	V2.10HFChip-211	Rift Valley fever virus	Bunyaviridae	-1584.81	1
GSM534872	V2.10HFChip-211	Tula virus	Bunyaviridae	-1599.38	1
GSM534872	V2.10HFChip-211	Oropouche virus	Bunyaviridae	-1621.28	1
GSM534872	V2.10HFChip-211	Junin virus	Arenaviridae	-1626.62	1
GSM534872	V2.10HFChip-211	Pestivirus Giraffe-1	Flaviviridae	-1638	1
GSM534872	V2.10HFChip-211	Zaire ebolavirus	Filoviridae	-1720.18	1
GSM534872	V2.10HFChip-211	Machupo virus	Arenaviridae	-1724.97	1
GSM534872	V2.10HFChip-211	Ippy virus	Arenaviridae	-1778.98	1
GSM534872	V2.10HFChip-211	Capsicum chlorosis virus	Bunyaviridae	-1982.11	1
GSM534872	V2.10HFChip-211	Sin Nombre virus	Bunyaviridae	-2220.23	1
GSM534873	V2.10HFChip-212	Hantaan virus	Bunyaviridae	-190.757	0
GSM534873	V2.10HFChip-212	Psittacid herpesvirus 1	Herpesviridae	-318.838	1
GSM534873	V2.10HFChip-212	Enterobacteria phage HK022	Siphoviridae	-362.839	1
GSM534873	V2.10HFChip-212	Tomato zonate spot virus	Bunyaviridae	-380.83	1
GSM534873	V2.10HFChip-212	Cercopithecine herpesvirus 8	Herpesviridae	-401.301	1
GSM534873	V2.10HFChip-212	Pongine herpesvirus 4	Herpesviridae	-402.298	1
GSM534873	V2.10HFChip-212	Chapare virus	Arenaviridae	-470.316	1
GSM534873	V2.10HFChip-212	Crimean-Congo hemorrhagic fever virus	Bunyaviridae	-482.275	1
GSM534873	V2.10HFChip-212	Hepatitis C virus genotype 2	Flaviviridae	-522.9	1
GSM534873	V2.10HFChip-212	Hepatitis C virus genotype 3	Flaviviridae	-538.676	1
GSM534873	V2.10HFChip-212	Tamana bat virus	Flaviviridae	-558.161	1
GSM534873	V2.10HFChip-212	GB virus A	Flaviviridae	-582.116	1
GSM534873	V2.10HFChip-212	Dengue virus 4	Flaviviridae	-583.637	1
GSM534873	V2.10HFChip-212	Hepatitis C virus	Flaviviridae	-594.194	1
GSM534873	V2.10HFChip-212	Hepatitis GB virus B	Flaviviridae	-611.338	1
GSM534873	V2.10HFChip-212	Montana myotis leukoencephalitis virus	Flaviviridae	-615.032	1
GSM534873	V2.10HFChip-212	Bunyamwera virus	Bunyaviridae	-622.609	1
GSM534873	V2.10HFChip-212	Mopeia Lassa reassortant 29	Arenaviridae	-633.806	1
GSM534873	V2.10HFChip-212	Alkhurma hemorrhagic fever virus	Flaviviridae	-638.516	1
GSM534873	V2.10HFChip-212	Dengue virus 2	Flaviviridae	-648.21	1
GSM534873	V2.10HFChip-212	GB virus C	Flaviviridae	-652.662	1
GSM534873	V2.10HFChip-212	Hantavirus Z10	Bunyaviridae	-681.785	1
GSM534873	V2.10HFChip-212	Yokose virus	Flaviviridae	-684.84	1
GSM534873	V2.10HFChip-212	Culex flavivirus	Flaviviridae	-685.724	1
GSM534873	V2.10HFChip-212	Hepatitis C virus genotype 6	Flaviviridae	-685.974	1
GSM534873	V2.10HFChip-212	Yellow fever virus	Flaviviridae	-689.545	1
GSM534873	V2.10HFChip-212	Lymphocytic choriomeningitis virus	Arenaviridae	-698.318	1
GSM534873	V2.10HFChip-212	West Nile virus	Flaviviridae	-698.607	1
GSM534873	V2.10HFChip-212	Dengue virus 3	Flaviviridae	-702.889	1
GSM534873	V2.10HFChip-212	Lassa virus	Arenaviridae	-709.892	1
GSM534873	V2.10HFChip-212	Allpahuayo virus	Arenaviridae	-723.418	1
GSM534873	V2.10HFChip-212	Hepatitis C virus genotype 4	Flaviviridae	-728.329	1
GSM534873	V2.10HFChip-212	Apoi virus	Flaviviridae	-730.904	1
GSM534873	V2.10HFChip-212	Puumala virus	Bunyaviridae	-732.173	1
GSM534873	V2.10HFChip-212	Kamiti River virus	Flaviviridae	-732.59	1
GSM534873	V2.10HFChip-212	Human herpesvirus 5 strain Merlin	Herpesviridae	-740.669	1
GSM534873	V2.10HFChip-212	Human herpesvirus 5 strain AD169	Herpesviridae	-740.669	1
GSM534873	V2.10HFChip-212	Powassan virus	Flaviviridae	-751.626	1
GSM534873	V2.10HFChip-212	Hepatitis C virus genotype 5	Flaviviridae	-755.372	1
GSM534873	V2.10HFChip-212	Amapari virus	Arenaviridae	-774.873	1
GSM534873	V2.10HFChip-212	La Crosse virus	Bunyaviridae	-776.785	1
GSM534873	V2.10HFChip-212	Karshi virus	Flaviviridae	-778.683	1
GSM534873	V2.10HFChip-212	Dengue virus 1	Flaviviridae	-787.629	1
GSM534873	V2.10HFChip-212	Mopeia virus AN20410	Arenaviridae	-801.807	1
GSM534873	V2.10HFChip-212	Omsk hemorrhagic fever virus	Flaviviridae	-806.016	1
GSM534873	V2.10HFChip-212	Bussuquara virus	Flaviviridae	-807.217	1
GSM534873	V2.10HFChip-212	Sepik virus	Flaviviridae	-809.906	1
GSM534873	V2.10HFChip-212	Ilheus virus	Flaviviridae	-812.416	1
GSM534873	V2.10HFChip-212	Cupixi virus	Arenaviridae	-819.301	1
GSM534873	V2.10HFChip-212	Entebbe bat virus	Flaviviridae	-830.46	1
GSM534873	V2.10HFChip-212	Sandfly fever Naples virus	Bunyaviridae	-851.875	1
GSM534873	V2.10HFChip-212	West Nile virus 2	Flaviviridae	-867.1	1
GSM534873	V2.10HFChip-212	Dobrava-Belgrade virus	Bunyaviridae	-890.219	1
GSM534873	V2.10HFChip-212	Rio Bravo virus	Flaviviridae	-890.279	1
GSM534873	V2.10HFChip-212	Iguape virus	Flaviviridae	-918.792	1
GSM534873	V2.10HFChip-212	Bovine viral diarrhea virus 2	Flaviviridae	-957.173	1
GSM534873	V2.10HFChip-212	Border disease virus 1	Flaviviridae	-972.462	1
GSM534873	V2.10HFChip-212	Tick-borne encephalitis virus	Flaviviridae	-983.608	1
GSM534873	V2.10HFChip-212	Oliveros virus	Arenaviridae	-986.542	1
GSM534873	V2.10HFChip-212	Impatiens necrotic spot virus	Bunyaviridae	-988.615	1
GSM534873	V2.10HFChip-212	Bear Canyon virus	Arenaviridae	-997.76	1
GSM534873	V2.10HFChip-212	Kokobera virus	Flaviviridae	-998.916	1
GSM534873	V2.10HFChip-212	Pichinde virus	Arenaviridae	-1000.17	1
GSM534873	V2.10HFChip-212	Akabane virus	Bunyaviridae	-1018.65	1
GSM534873	V2.10HFChip-212	Bovine viral diarrhea virus 1	Flaviviridae	-1023.81	1
GSM534873	V2.10HFChip-212	St. Louis encephalitis virus	Flaviviridae	-1030.8	1
GSM534873	V2.10HFChip-212	Tacaribe virus	Arenaviridae	-1039.11	1
GSM534873	V2.10HFChip-212	Modoc virus	Flaviviridae	-1055.47	1
GSM534873	V2.10HFChip-212	Groundnut bud necrosis virus	Bunyaviridae	-1058.65	1
GSM534873	V2.10HFChip-212	Guanarito virus	Arenaviridae	-1067.07	1
GSM534873	V2.10HFChip-212	Louping ill virus	Flaviviridae	-1078.36	1
GSM534873	V2.10HFChip-212	Langat virus	Flaviviridae	-1105.77	1
GSM534873	V2.10HFChip-212	Classical swine fever virus	Flaviviridae	-1117.87	1
GSM534873	V2.10HFChip-212	Uukuniemi virus	Bunyaviridae	-1155.87	1
GSM534873	V2.10HFChip-212	Usutu virus	Flaviviridae	-1166.31	1
GSM534873	V2.10HFChip-212	Seoul virus	Bunyaviridae	-1171.65	1
GSM534873	V2.10HFChip-212	Pirital virus	Arenaviridae	-1186.75	1
GSM534873	V2.10HFChip-212	Lake Victoria marburgvirus	Filoviridae	-1189.94	1
GSM534873	V2.10HFChip-212	Melon yellow spot virus	Bunyaviridae	-1214.83	1
GSM534873	V2.10HFChip-212	Watermelon silver mottle virus	Bunyaviridae	-1215.66	1
GSM534873	V2.10HFChip-212	Murray Valley encephalitis virus	Flaviviridae	-1221.7	1
GSM534873	V2.10HFChip-212	Sudan ebolavirus	Filoviridae	-1227.55	1
GSM534873	V2.10HFChip-212	Dugbe virus	Bunyaviridae	-1236.53	1
GSM534873	V2.10HFChip-212	Japanese encephalitis virus	Flaviviridae	-1291.95	1
GSM534873	V2.10HFChip-212	Reston ebolavirus	Filoviridae	-1349.36	1
GSM534873	V2.10HFChip-212	Sabia virus	Arenaviridae	-1357.18	1
GSM534873	V2.10HFChip-212	Cell fusing agent virus	Flaviviridae	-1401.14	1
GSM534873	V2.10HFChip-212	Andes virus	Bunyaviridae	-1416.04	1
GSM534873	V2.10HFChip-212	Mobala virus	Arenaviridae	-1423.04	1
GSM534873	V2.10HFChip-212	Pestivirus Reindeer-1	Flaviviridae	-1423.93	1
GSM534873	V2.10HFChip-212	Tomato spotted wilt virus	Bunyaviridae	-1474.67	1
GSM534873	V2.10HFChip-212	Rift Valley fever virus	Bunyaviridae	-1488.82	1
GSM534873	V2.10HFChip-212	Tula virus	Bunyaviridae	-1535.45	1
GSM534873	V2.10HFChip-212	Oropouche virus	Bunyaviridae	-1556.68	1
GSM534873	V2.10HFChip-212	Junin virus	Arenaviridae	-1566.16	1
GSM534873	V2.10HFChip-212	Zaire ebolavirus	Filoviridae	-1570.87	1
GSM534873	V2.10HFChip-212	Pestivirus Giraffe-1	Flaviviridae	-1585.47	1
GSM534873	V2.10HFChip-212	Machupo virus	Arenaviridae	-1655.4	1
GSM534873	V2.10HFChip-212	Ippy virus	Arenaviridae	-1696.98	1
GSM534873	V2.10HFChip-212	Capsicum chlorosis virus	Bunyaviridae	-1909.37	1
GSM534873	V2.10HFChip-212	Sin Nombre virus	Bunyaviridae	-2156.05	1
GSM534874	V2.10HFChip-213	Rift Valley fever virus	Bunyaviridae	-319.048	0
GSM534874	V2.10HFChip-213	Psittacid herpesvirus 1	Herpesviridae	-904.405	1
GSM534874	V2.10HFChip-213	Enterobacteria phage HK022	Siphoviridae	-943.984	1
GSM534874	V2.10HFChip-213	Tomato zonate spot virus	Bunyaviridae	-960.246	1
GSM534874	V2.10HFChip-213	Cercopithecine herpesvirus 8	Herpesviridae	-983.618	1
GSM534874	V2.10HFChip-213	Pongine herpesvirus 4	Herpesviridae	-983.972	1
GSM534874	V2.10HFChip-213	Chapare virus	Arenaviridae	-1045.47	1
GSM534874	V2.10HFChip-213	Crimean-Congo hemorrhagic fever virus	Bunyaviridae	-1073.32	1
GSM534874	V2.10HFChip-213	Hepatitis C virus genotype 2	Flaviviridae	-1102.59	1
GSM534874	V2.10HFChip-213	Hepatitis C virus genotype 3	Flaviviridae	-1122.26	1
GSM534874	V2.10HFChip-213	Tamana bat virus	Flaviviridae	-1137.89	1
GSM534874	V2.10HFChip-213	GB virus A	Flaviviridae	-1164.59	1
GSM534874	V2.10HFChip-213	Hepatitis C virus	Flaviviridae	-1174.69	1
GSM534874	V2.10HFChip-213	Dengue virus 4	Flaviviridae	-1180.72	1
GSM534874	V2.10HFChip-213	Hepatitis GB virus B	Flaviviridae	-1191.05	1
GSM534874	V2.10HFChip-213	Bunyamwera virus	Bunyaviridae	-1193.78	1
GSM534874	V2.10HFChip-213	Montana myotis leukoencephalitis virus	Flaviviridae	-1193.84	1
GSM534874	V2.10HFChip-213	Alkhurma hemorrhagic fever virus	Flaviviridae	-1220.46	1
GSM534874	V2.10HFChip-213	Mopeia Lassa reassortant 29	Arenaviridae	-1225.01	1
GSM534874	V2.10HFChip-213	GB virus C	Flaviviridae	-1228.22	1
GSM534874	V2.10HFChip-213	Dengue virus 2	Flaviviridae	-1232.97	1
GSM534874	V2.10HFChip-213	Yokose virus	Flaviviridae	-1260.3	1
GSM534874	V2.10HFChip-213	Hepatitis C virus genotype 6	Flaviviridae	-1261.59	1
GSM534874	V2.10HFChip-213	Yellow fever virus	Flaviviridae	-1264.33	1
GSM534874	V2.10HFChip-213	Culex flavivirus	Flaviviridae	-1265.52	1
GSM534874	V2.10HFChip-213	Ilheus virus	Flaviviridae	-1265.84	1
GSM534874	V2.10HFChip-213	West Nile virus	Flaviviridae	-1273.94	1
GSM534874	V2.10HFChip-213	Hantaan virus	Bunyaviridae	-1275.66	1
GSM534874	V2.10HFChip-213	Lassa virus	Arenaviridae	-1290.17	1
GSM534874	V2.10HFChip-213	Dengue virus 3	Flaviviridae	-1294.49	1
GSM534874	V2.10HFChip-213	Lymphocytic choriomeningitis virus	Arenaviridae	-1296.6	1
GSM534874	V2.10HFChip-213	Allpahuayo virus	Arenaviridae	-1299.71	1
GSM534874	V2.10HFChip-213	Kamiti River virus	Flaviviridae	-1302.04	1
GSM534874	V2.10HFChip-213	Apoi virus	Flaviviridae	-1307.17	1
GSM534874	V2.10HFChip-213	Hepatitis C virus genotype 4	Flaviviridae	-1310.6	1
GSM534874	V2.10HFChip-213	Human herpesvirus 5 strain Merlin	Herpesviridae	-1318.4	1
GSM534874	V2.10HFChip-213	Human herpesvirus 5 strain AD169	Herpesviridae	-1318.4	1
GSM534874	V2.10HFChip-213	Hepatitis C virus genotype 5	Flaviviridae	-1327.43	1
GSM534874	V2.10HFChip-213	Powassan virus	Flaviviridae	-1329.93	1
GSM534874	V2.10HFChip-213	Hantavirus Z10	Bunyaviridae	-1339.48	1
GSM534874	V2.10HFChip-213	Puumala virus	Bunyaviridae	-1346.9	1
GSM534874	V2.10HFChip-213	Karshi virus	Flaviviridae	-1352.7	1
GSM534874	V2.10HFChip-213	Amapari virus	Arenaviridae	-1362.84	1
GSM534874	V2.10HFChip-213	La Crosse virus	Bunyaviridae	-1366.92	1
GSM534874	V2.10HFChip-213	Bussuquara virus	Flaviviridae	-1380.2	1
GSM534874	V2.10HFChip-213	Sepik virus	Flaviviridae	-1388.88	1
GSM534874	V2.10HFChip-213	Cupixi virus	Arenaviridae	-1391.61	1
GSM534874	V2.10HFChip-213	Entebbe bat virus	Flaviviridae	-1391.7	1
GSM534874	V2.10HFChip-213	Omsk hemorrhagic fever virus	Flaviviridae	-1395.9	1
GSM534874	V2.10HFChip-213	Dengue virus 1	Flaviviridae	-1398.53	1
GSM534874	V2.10HFChip-213	Mopeia virus AN20410	Arenaviridae	-1401.97	1
GSM534874	V2.10HFChip-213	West Nile virus 2	Flaviviridae	-1410.52	1
GSM534874	V2.10HFChip-213	Sandfly fever Naples virus	Bunyaviridae	-1428.65	1
GSM534874	V2.10HFChip-213	Rio Bravo virus	Flaviviridae	-1464.64	1
GSM534874	V2.10HFChip-213	Iguape virus	Flaviviridae	-1470.26	1
GSM534874	V2.10HFChip-213	Dobrava-Belgrade virus	Bunyaviridae	-1507.52	1
GSM534874	V2.10HFChip-213	Bovine viral diarrhea virus 2	Flaviviridae	-1530.61	1
GSM534874	V2.10HFChip-213	Border disease virus 1	Flaviviridae	-1542.72	1
GSM534874	V2.10HFChip-213	Impatiens necrotic spot virus	Bunyaviridae	-1558.65	1
GSM534874	V2.10HFChip-213	Kokobera virus	Flaviviridae	-1563.07	1
GSM534874	V2.10HFChip-213	Oliveros virus	Arenaviridae	-1565.54	1
GSM534874	V2.10HFChip-213	Tick-borne encephalitis virus	Flaviviridae	-1567.7	1
GSM534874	V2.10HFChip-213	Bear Canyon virus	Arenaviridae	-1570.92	1
GSM534874	V2.10HFChip-213	Pichinde virus	Arenaviridae	-1576.97	1
GSM534874	V2.10HFChip-213	Akabane virus	Bunyaviridae	-1589.39	1
GSM534874	V2.10HFChip-213	Bovine viral diarrhea virus 1	Flaviviridae	-1591.66	1
GSM534874	V2.10HFChip-213	St. Louis encephalitis virus	Flaviviridae	-1597.07	1
GSM534874	V2.10HFChip-213	Modoc virus	Flaviviridae	-1597.85	1
GSM534874	V2.10HFChip-213	Tacaribe virus	Arenaviridae	-1622.28	1
GSM534874	V2.10HFChip-213	Groundnut bud necrosis virus	Bunyaviridae	-1633.31	1
GSM534874	V2.10HFChip-213	Louping ill virus	Flaviviridae	-1653.06	1
GSM534874	V2.10HFChip-213	Guanarito virus	Arenaviridae	-1681.39	1
GSM534874	V2.10HFChip-213	Langat virus	Flaviviridae	-1681.87	1
GSM534874	V2.10HFChip-213	Classical swine fever virus	Flaviviridae	-1683.89	1
GSM534874	V2.10HFChip-213	Usutu virus	Flaviviridae	-1707	1
GSM534874	V2.10HFChip-213	Uukuniemi virus	Bunyaviridae	-1720.83	1
GSM534874	V2.10HFChip-213	Seoul virus	Bunyaviridae	-1732.39	1
GSM534874	V2.10HFChip-213	Pirital virus	Arenaviridae	-1752.43	1
GSM534874	V2.10HFChip-213	Lake Victoria marburgvirus	Filoviridae	-1757.23	1
GSM534874	V2.10HFChip-213	Watermelon silver mottle virus	Bunyaviridae	-1780.48	1
GSM534874	V2.10HFChip-213	Melon yellow spot virus	Bunyaviridae	-1785.42	1
GSM534874	V2.10HFChip-213	Murray Valley encephalitis virus	Flaviviridae	-1795.22	1
GSM534874	V2.10HFChip-213	Dugbe virus	Bunyaviridae	-1802.04	1
GSM534874	V2.10HFChip-213	Sudan ebolavirus	Filoviridae	-1810.96	1
GSM534874	V2.10HFChip-213	Japanese encephalitis virus	Flaviviridae	-1858.03	1
GSM534874	V2.10HFChip-213	Reston ebolavirus	Filoviridae	-1913.23	1
GSM534874	V2.10HFChip-213	Sabia virus	Arenaviridae	-1922.46	1
GSM534874	V2.10HFChip-213	Cell fusing agent virus	Flaviviridae	-1948.59	1
GSM534874	V2.10HFChip-213	Mobala virus	Arenaviridae	-1987.78	1
GSM534874	V2.10HFChip-213	Pestivirus Reindeer-1	Flaviviridae	-1991.91	1
GSM534874	V2.10HFChip-213	Andes virus	Bunyaviridae	-2006.14	1
GSM534874	V2.10HFChip-213	Tomato spotted wilt virus	Bunyaviridae	-2041.15	1
GSM534874	V2.10HFChip-213	Oropouche virus	Bunyaviridae	-2118.04	1
GSM534874	V2.10HFChip-213	Tula virus	Bunyaviridae	-2121.06	1
GSM534874	V2.10HFChip-213	Junin virus	Arenaviridae	-2134.65	1
GSM534874	V2.10HFChip-213	Pestivirus Giraffe-1	Flaviviridae	-2143.51	1
GSM534874	V2.10HFChip-213	Zaire ebolavirus	Filoviridae	-2171.11	1
GSM534874	V2.10HFChip-213	Machupo virus	Arenaviridae	-2219.85	1
GSM534874	V2.10HFChip-213	Ippy virus	Arenaviridae	-2252.26	1
GSM534874	V2.10HFChip-213	Capsicum chlorosis virus	Bunyaviridae	-2463.58	1
GSM534874	V2.10HFChip-213	Sin Nombre virus	Bunyaviridae	-2742	1
GSM534875	V2.10HFChip-214	Rift Valley fever virus	Bunyaviridae	-430.047	0
GSM534875	V2.10HFChip-214	Psittacid herpesvirus 1	Herpesviridae	-881.434	1
GSM534875	V2.10HFChip-214	Enterobacteria phage HK022	Siphoviridae	-922.162	1
GSM534875	V2.10HFChip-214	Tomato zonate spot virus	Bunyaviridae	-939.997	1
GSM534875	V2.10HFChip-214	Cercopithecine herpesvirus 8	Herpesviridae	-957.446	1
GSM534875	V2.10HFChip-214	Pongine herpesvirus 4	Herpesviridae	-960.568	1
GSM534875	V2.10HFChip-214	Crimean-Congo hemorrhagic fever virus	Bunyaviridae	-1029.14	1
GSM534875	V2.10HFChip-214	Chapare virus	Arenaviridae	-1030.76	1
GSM534875	V2.10HFChip-214	Hepatitis C virus genotype 2	Flaviviridae	-1086.44	1
GSM534875	V2.10HFChip-214	Hepatitis C virus genotype 3	Flaviviridae	-1105.66	1
GSM534875	V2.10HFChip-214	Tamana bat virus	Flaviviridae	-1121.22	1
GSM534875	V2.10HFChip-214	Dengue virus 4	Flaviviridae	-1141.5	1
GSM534875	V2.10HFChip-214	GB virus A	Flaviviridae	-1144.71	1
GSM534875	V2.10HFChip-214	Hepatitis C virus	Flaviviridae	-1160.99	1
GSM534875	V2.10HFChip-214	Montana myotis leukoencephalitis virus	Flaviviridae	-1177.08	1
GSM534875	V2.10HFChip-214	Hepatitis GB virus B	Flaviviridae	-1177.97	1
GSM534875	V2.10HFChip-214	Bunyamwera virus	Bunyaviridae	-1179.94	1
GSM534875	V2.10HFChip-214	Mopeia Lassa reassortant 29	Arenaviridae	-1193.36	1
GSM534875	V2.10HFChip-214	Dengue virus 2	Flaviviridae	-1201.62	1
GSM534875	V2.10HFChip-214	GB virus C	Flaviviridae	-1213.15	1
GSM534875	V2.10HFChip-214	Alkhurma hemorrhagic fever virus	Flaviviridae	-1222.3	1
GSM534875	V2.10HFChip-214	Hantaan virus	Bunyaviridae	-1227.68	1
GSM534875	V2.10HFChip-214	Yellow fever virus	Flaviviridae	-1238.71	1
GSM534875	V2.10HFChip-214	Lassa virus	Arenaviridae	-1242.21	1
GSM534875	V2.10HFChip-214	Culex flavivirus	Flaviviridae	-1245.69	1
GSM534875	V2.10HFChip-214	Yokose virus	Flaviviridae	-1246.48	1
GSM534875	V2.10HFChip-214	Hepatitis C virus genotype 6	Flaviviridae	-1249.77	1
GSM534875	V2.10HFChip-214	Dengue virus 3	Flaviviridae	-1257.06	1
GSM534875	V2.10HFChip-214	West Nile virus	Flaviviridae	-1259.1	1
GSM534875	V2.10HFChip-214	Lymphocytic choriomeningitis virus	Arenaviridae	-1281.49	1
GSM534875	V2.10HFChip-214	Allpahuayo virus	Arenaviridae	-1284.95	1
GSM534875	V2.10HFChip-214	Puumala virus	Bunyaviridae	-1286.41	1
GSM534875	V2.10HFChip-214	Kamiti River virus	Flaviviridae	-1291.97	1
GSM534875	V2.10HFChip-214	Apoi virus	Flaviviridae	-1292.42	1
GSM534875	V2.10HFChip-214	Human herpesvirus 5 strain Merlin	Herpesviridae	-1297.63	1
GSM534875	V2.10HFChip-214	Human herpesvirus 5 strain AD169	Herpesviridae	-1297.63	1
GSM534875	V2.10HFChip-214	Hepatitis C virus genotype 4	Flaviviridae	-1299.83	1
GSM534875	V2.10HFChip-214	Powassan virus	Flaviviridae	-1309.64	1
GSM534875	V2.10HFChip-214	Amapari virus	Arenaviridae	-1313.75	1
GSM534875	V2.10HFChip-214	Hantavirus Z10	Bunyaviridae	-1317.96	1
GSM534875	V2.10HFChip-214	Hepatitis C virus genotype 5	Flaviviridae	-1318.94	1
GSM534875	V2.10HFChip-214	La Crosse virus	Bunyaviridae	-1324.1	1
GSM534875	V2.10HFChip-214	Karshi virus	Flaviviridae	-1333.74	1
GSM534875	V2.10HFChip-214	Dengue virus 1	Flaviviridae	-1340.64	1
GSM534875	V2.10HFChip-214	Omsk hemorrhagic fever virus	Flaviviridae	-1343.27	1
GSM534875	V2.10HFChip-214	Bussuquara virus	Flaviviridae	-1361.97	1
GSM534875	V2.10HFChip-214	Mopeia virus AN20410	Arenaviridae	-1366.25	1
GSM534875	V2.10HFChip-214	Cupixi virus	Arenaviridae	-1372.32	1
GSM534875	V2.10HFChip-214	Sepik virus	Flaviviridae	-1386.98	1
GSM534875	V2.10HFChip-214	Entebbe bat virus	Flaviviridae	-1392.77	1
GSM534875	V2.10HFChip-214	Sandfly fever Naples virus	Bunyaviridae	-1393.13	1
GSM534875	V2.10HFChip-214	Ilheus virus	Flaviviridae	-1415.84	1
GSM534875	V2.10HFChip-214	West Nile virus 2	Flaviviridae	-1417.96	1
GSM534875	V2.10HFChip-214	Rio Bravo virus	Flaviviridae	-1457.94	1
GSM534875	V2.10HFChip-214	Iguape virus	Flaviviridae	-1462.55	1
GSM534875	V2.10HFChip-214	Dobrava-Belgrade virus	Bunyaviridae	-1492.61	1
GSM534875	V2.10HFChip-214	Bovine viral diarrhea virus 2	Flaviviridae	-1516.54	1
GSM534875	V2.10HFChip-214	Border disease virus 1	Flaviviridae	-1533.59	1
GSM534875	V2.10HFChip-214	Tick-borne encephalitis virus	Flaviviridae	-1535.54	1
GSM534875	V2.10HFChip-214	Impatiens necrotic spot virus	Bunyaviridae	-1547.12	1
GSM534875	V2.10HFChip-214	Oliveros virus	Arenaviridae	-1554.01	1
GSM534875	V2.10HFChip-214	Kokobera virus	Flaviviridae	-1560.61	1
GSM534875	V2.10HFChip-214	Bear Canyon virus	Arenaviridae	-1561.36	1
GSM534875	V2.10HFChip-214	Pichinde virus	Arenaviridae	-1563.1	1
GSM534875	V2.10HFChip-214	St. Louis encephalitis virus	Flaviviridae	-1580.65	1
GSM534875	V2.10HFChip-214	Akabane virus	Bunyaviridae	-1582.11	1
GSM534875	V2.10HFChip-214	Bovine viral diarrhea virus 1	Flaviviridae	-1583.96	1
GSM534875	V2.10HFChip-214	Tacaribe virus	Arenaviridae	-1590.49	1
GSM534875	V2.10HFChip-214	Modoc virus	Flaviviridae	-1610.3	1
GSM534875	V2.10HFChip-214	Guanarito virus	Arenaviridae	-1619.67	1
GSM534875	V2.10HFChip-214	Groundnut bud necrosis virus	Bunyaviridae	-1620.6	1
GSM534875	V2.10HFChip-214	Louping ill virus	Flaviviridae	-1625.81	1
GSM534875	V2.10HFChip-214	Langat virus	Flaviviridae	-1662.77	1
GSM534875	V2.10HFChip-214	Classical swine fever virus	Flaviviridae	-1678.13	1
GSM534875	V2.10HFChip-214	Usutu virus	Flaviviridae	-1713.59	1
GSM534875	V2.10HFChip-214	Uukuniemi virus	Bunyaviridae	-1713.77	1
GSM534875	V2.10HFChip-214	Seoul virus	Bunyaviridae	-1743.41	1
GSM534875	V2.10HFChip-214	Pirital virus	Arenaviridae	-1746.27	1
GSM534875	V2.10HFChip-214	Lake Victoria marburgvirus	Filoviridae	-1747.57	1
GSM534875	V2.10HFChip-214	Melon yellow spot virus	Bunyaviridae	-1771.77	1
GSM534875	V2.10HFChip-214	Watermelon silver mottle virus	Bunyaviridae	-1773.59	1
GSM534875	V2.10HFChip-214	Sudan ebolavirus	Filoviridae	-1785.76	1
GSM534875	V2.10HFChip-214	Dugbe virus	Bunyaviridae	-1792.45	1
GSM534875	V2.10HFChip-214	Murray Valley encephalitis virus	Flaviviridae	-1799.19	1
GSM534875	V2.10HFChip-214	Japanese encephalitis virus	Flaviviridae	-1853.35	1
GSM534875	V2.10HFChip-214	Sabia virus	Arenaviridae	-1895.93	1
GSM534875	V2.10HFChip-214	Reston ebolavirus	Filoviridae	-1903.93	1
GSM534875	V2.10HFChip-214	Cell fusing agent virus	Flaviviridae	-1957.34	1
GSM534875	V2.10HFChip-214	Andes virus	Bunyaviridae	-1971.18	1
GSM534875	V2.10HFChip-214	Pestivirus Reindeer-1	Flaviviridae	-1992.88	1
GSM534875	V2.10HFChip-214	Mobala virus	Arenaviridae	-2004.73	1
GSM534875	V2.10HFChip-214	Tomato spotted wilt virus	Bunyaviridae	-2035.82	1
GSM534875	V2.10HFChip-214	Tula virus	Bunyaviridae	-2098.91	1
GSM534875	V2.10HFChip-214	Junin virus	Arenaviridae	-2106.52	1
GSM534875	V2.10HFChip-214	Zaire ebolavirus	Filoviridae	-2114.45	1
GSM534875	V2.10HFChip-214	Oropouche virus	Bunyaviridae	-2117.29	1
GSM534875	V2.10HFChip-214	Pestivirus Giraffe-1	Flaviviridae	-2143.12	1
GSM534875	V2.10HFChip-214	Machupo virus	Arenaviridae	-2212.7	1
GSM534875	V2.10HFChip-214	Ippy virus	Arenaviridae	-2265	1
GSM534875	V2.10HFChip-214	Capsicum chlorosis virus	Bunyaviridae	-2466.88	1
GSM534875	V2.10HFChip-214	Sin Nombre virus	Bunyaviridae	-2711.61	1
GSM534876	V2.10HFChip-215	Zaire ebolavirus	Filoviridae	-419.073	0
GSM534876	V2.10HFChip-215	Psittacid herpesvirus 1	Herpesviridae	-939.839	1
GSM534876	V2.10HFChip-215	Enterobacteria phage HK022	Siphoviridae	-987.03	1
GSM534876	V2.10HFChip-215	Tomato zonate spot virus	Bunyaviridae	-1001.66	1
GSM534876	V2.10HFChip-215	Cercopithecine herpesvirus 8	Herpesviridae	-1027.8	1
GSM534876	V2.10HFChip-215	Pongine herpesvirus 4	Herpesviridae	-1028	1
GSM534876	V2.10HFChip-215	Chapare virus	Arenaviridae	-1095.65	1
GSM534876	V2.10HFChip-215	Crimean-Congo hemorrhagic fever virus	Bunyaviridae	-1125.03	1
GSM534876	V2.10HFChip-215	Hepatitis C virus genotype 2	Flaviviridae	-1152.08	1
GSM534876	V2.10HFChip-215	Hepatitis C virus genotype 3	Flaviviridae	-1169.44	1
GSM534876	V2.10HFChip-215	Tamana bat virus	Flaviviridae	-1188.44	1
GSM534876	V2.10HFChip-215	GB virus A	Flaviviridae	-1222.76	1
GSM534876	V2.10HFChip-215	Hepatitis C virus	Flaviviridae	-1224.66	1
GSM534876	V2.10HFChip-215	Dengue virus 4	Flaviviridae	-1231.06	1
GSM534876	V2.10HFChip-215	Hepatitis GB virus B	Flaviviridae	-1240.59	1
GSM534876	V2.10HFChip-215	Montana myotis leukoencephalitis virus	Flaviviridae	-1243.25	1
GSM534876	V2.10HFChip-215	Bunyamwera virus	Bunyaviridae	-1250.8	1
GSM534876	V2.10HFChip-215	GB virus C	Flaviviridae	-1284.7	1
GSM534876	V2.10HFChip-215	Dengue virus 2	Flaviviridae	-1285.33	1
GSM534876	V2.10HFChip-215	Alkhurma hemorrhagic fever virus	Flaviviridae	-1299.67	1
GSM534876	V2.10HFChip-215	Mopeia Lassa reassortant 29	Arenaviridae	-1299.91	1
GSM534876	V2.10HFChip-215	Hepatitis C virus genotype 6	Flaviviridae	-1309.75	1
GSM534876	V2.10HFChip-215	Culex flavivirus	Flaviviridae	-1314.03	1
GSM534876	V2.10HFChip-215	Yokose virus	Flaviviridae	-1316.34	1
GSM534876	V2.10HFChip-215	Yellow fever virus	Flaviviridae	-1317.68	1
GSM534876	V2.10HFChip-215	West Nile virus	Flaviviridae	-1330.22	1
GSM534876	V2.10HFChip-215	Ilheus virus	Flaviviridae	-1338.05	1
GSM534876	V2.10HFChip-215	Hantaan virus	Bunyaviridae	-1340.12	1
GSM534876	V2.10HFChip-215	Kamiti River virus	Flaviviridae	-1342.46	1
GSM534876	V2.10HFChip-215	Dengue virus 3	Flaviviridae	-1349.34	1
GSM534876	V2.10HFChip-215	Allpahuayo virus	Arenaviridae	-1354.23	1
GSM534876	V2.10HFChip-215	Lymphocytic choriomeningitis virus	Arenaviridae	-1355.22	1
GSM534876	V2.10HFChip-215	Hepatitis C virus genotype 4	Flaviviridae	-1362.99	1
GSM534876	V2.10HFChip-215	Apoi virus	Flaviviridae	-1364.27	1
GSM534876	V2.10HFChip-215	Lassa virus	Arenaviridae	-1369.72	1
GSM534876	V2.10HFChip-215	Human herpesvirus 5 strain Merlin	Herpesviridae	-1371.6	1
GSM534876	V2.10HFChip-215	Human herpesvirus 5 strain AD169	Herpesviridae	-1371.6	1
GSM534876	V2.10HFChip-215	Powassan virus	Flaviviridae	-1389.94	1
GSM534876	V2.10HFChip-215	Hepatitis C virus genotype 5	Flaviviridae	-1391.16	1
GSM534876	V2.10HFChip-215	Puumala virus	Bunyaviridae	-1392.21	1
GSM534876	V2.10HFChip-215	Hantavirus Z10	Bunyaviridae	-1395.28	1
GSM534876	V2.10HFChip-215	Amapari virus	Arenaviridae	-1405.04	1
GSM534876	V2.10HFChip-215	La Crosse virus	Bunyaviridae	-1416.74	1
GSM534876	V2.10HFChip-215	Karshi virus	Flaviviridae	-1425.34	1
GSM534876	V2.10HFChip-215	Bussuquara virus	Flaviviridae	-1439.4	1
GSM534876	V2.10HFChip-215	Dengue virus 1	Flaviviridae	-1445.11	1
GSM534876	V2.10HFChip-215	Entebbe bat virus	Flaviviridae	-1449.44	1
GSM534876	V2.10HFChip-215	Cupixi virus	Arenaviridae	-1456.58	1
GSM534876	V2.10HFChip-215	Sepik virus	Flaviviridae	-1458.56	1
GSM534876	V2.10HFChip-215	West Nile virus 2	Flaviviridae	-1466.56	1
GSM534876	V2.10HFChip-215	Omsk hemorrhagic fever virus	Flaviviridae	-1469.84	1
GSM534876	V2.10HFChip-215	Sandfly fever Naples virus	Bunyaviridae	-1479.08	1
GSM534876	V2.10HFChip-215	Mopeia virus AN20410	Arenaviridae	-1497.66	1
GSM534876	V2.10HFChip-215	Rio Bravo virus	Flaviviridae	-1515.99	1
GSM534876	V2.10HFChip-215	Iguape virus	Flaviviridae	-1520.98	1
GSM534876	V2.10HFChip-215	Dobrava-Belgrade virus	Bunyaviridae	-1565.25	1
GSM534876	V2.10HFChip-215	Impatiens necrotic spot virus	Bunyaviridae	-1570.76	1
GSM534876	V2.10HFChip-215	Bovine viral diarrhea virus 2	Flaviviridae	-1583.07	1
GSM534876	V2.10HFChip-215	Border disease virus 1	Flaviviridae	-1597.55	1
GSM534876	V2.10HFChip-215	Kokobera virus	Flaviviridae	-1617.78	1
GSM534876	V2.10HFChip-215	Bear Canyon virus	Arenaviridae	-1620.32	1
GSM534876	V2.10HFChip-215	Oliveros virus	Arenaviridae	-1627.24	1
GSM534876	V2.10HFChip-215	Tick-borne encephalitis virus	Flaviviridae	-1631.77	1
GSM534876	V2.10HFChip-215	Pichinde virus	Arenaviridae	-1632.19	1
GSM534876	V2.10HFChip-215	Akabane virus	Bunyaviridae	-1647.48	1
GSM534876	V2.10HFChip-215	Bovine viral diarrhea virus 1	Flaviviridae	-1648.55	1
GSM534876	V2.10HFChip-215	Modoc virus	Flaviviridae	-1653.46	1
GSM534876	V2.10HFChip-215	Sudan ebolavirus	Filoviridae	-1666.69	1
GSM534876	V2.10HFChip-215	St. Louis encephalitis virus	Flaviviridae	-1668.93	1
GSM534876	V2.10HFChip-215	Tacaribe virus	Arenaviridae	-1673.99	1
GSM534876	V2.10HFChip-215	Groundnut bud necrosis virus	Bunyaviridae	-1688.14	1
GSM534876	V2.10HFChip-215	Louping ill virus	Flaviviridae	-1710.73	1
GSM534876	V2.10HFChip-215	Classical swine fever virus	Flaviviridae	-1738.9	1
GSM534876	V2.10HFChip-215	Langat virus	Flaviviridae	-1742.62	1
GSM534876	V2.10HFChip-215	Usutu virus	Flaviviridae	-1767.05	1
GSM534876	V2.10HFChip-215	Guanarito virus	Arenaviridae	-1777.99	1
GSM534876	V2.10HFChip-215	Seoul virus	Bunyaviridae	-1785.04	1
GSM534876	V2.10HFChip-215	Uukuniemi virus	Bunyaviridae	-1788.74	1
GSM534876	V2.10HFChip-215	Pirital virus	Arenaviridae	-1812.91	1
GSM534876	V2.10HFChip-215	Lake Victoria marburgvirus	Filoviridae	-1813.54	1
GSM534876	V2.10HFChip-215	Reston ebolavirus	Filoviridae	-1833.01	1
GSM534876	V2.10HFChip-215	Watermelon silver mottle virus	Bunyaviridae	-1835.3	1
GSM534876	V2.10HFChip-215	Melon yellow spot virus	Bunyaviridae	-1842.5	1
GSM534876	V2.10HFChip-215	Dugbe virus	Bunyaviridae	-1859.18	1
GSM534876	V2.10HFChip-215	Murray Valley encephalitis virus	Flaviviridae	-1863.16	1
GSM534876	V2.10HFChip-215	Japanese encephalitis virus	Flaviviridae	-1922.32	1
GSM534876	V2.10HFChip-215	Sabia virus	Arenaviridae	-1998.19	1
GSM534876	V2.10HFChip-215	Cell fusing agent virus	Flaviviridae	-2008.66	1
GSM534876	V2.10HFChip-215	Pestivirus Reindeer-1	Flaviviridae	-2047.99	1
GSM534876	V2.10HFChip-215	Andes virus	Bunyaviridae	-2053.32	1
GSM534876	V2.10HFChip-215	Mobala virus	Arenaviridae	-2054.25	1
GSM534876	V2.10HFChip-215	Tomato spotted wilt virus	Bunyaviridae	-2096.77	1
GSM534876	V2.10HFChip-215	Rift Valley fever virus	Bunyaviridae	-2123.29	1
GSM534876	V2.10HFChip-215	Tula virus	Bunyaviridae	-2158.54	1
GSM534876	V2.10HFChip-215	Oropouche virus	Bunyaviridae	-2175.43	1
GSM534876	V2.10HFChip-215	Junin virus	Arenaviridae	-2200.1	1
GSM534876	V2.10HFChip-215	Pestivirus Giraffe-1	Flaviviridae	-2203.72	1
GSM534876	V2.10HFChip-215	Machupo virus	Arenaviridae	-2269.44	1
GSM534876	V2.10HFChip-215	Ippy virus	Arenaviridae	-2309.57	1
GSM534876	V2.10HFChip-215	Capsicum chlorosis virus	Bunyaviridae	-2541.69	1
GSM534876	V2.10HFChip-215	Sin Nombre virus	Bunyaviridae	-2774.09	1
GSM534877	V2.10HFChip-216	Sudan ebolavirus	Filoviridae	-310.088	0
GSM534877	V2.10HFChip-216	Psittacid herpesvirus 1	Herpesviridae	-705.984	1
GSM534877	V2.10HFChip-216	Enterobacteria phage HK022	Siphoviridae	-743.998	1
GSM534877	V2.10HFChip-216	Tomato zonate spot virus	Bunyaviridae	-763.074	1
GSM534877	V2.10HFChip-216	Cercopithecine herpesvirus 8	Herpesviridae	-765.575	1
GSM534877	V2.10HFChip-216	Pongine herpesvirus 4	Herpesviridae	-776.338	1
GSM534877	V2.10HFChip-216	Chapare virus	Arenaviridae	-848.718	1
GSM534877	V2.10HFChip-216	Crimean-Congo hemorrhagic fever virus	Bunyaviridae	-865.358	1
GSM534877	V2.10HFChip-216	Hepatitis C virus genotype 2	Flaviviridae	-907.173	1
GSM534877	V2.10HFChip-216	Hepatitis C virus genotype 3	Flaviviridae	-925.161	1
GSM534877	V2.10HFChip-216	Tamana bat virus	Flaviviridae	-941.144	1
GSM534877	V2.10HFChip-216	GB virus A	Flaviviridae	-965.301	1
GSM534877	V2.10HFChip-216	Dengue virus 4	Flaviviridae	-969.993	1
GSM534877	V2.10HFChip-216	Hepatitis C virus	Flaviviridae	-979.694	1
GSM534877	V2.10HFChip-216	Bunyamwera virus	Bunyaviridae	-985.012	1
GSM534877	V2.10HFChip-216	Hepatitis GB virus B	Flaviviridae	-998.548	1
GSM534877	V2.10HFChip-216	Montana myotis leukoencephalitis virus	Flaviviridae	-999.271	1
GSM534877	V2.10HFChip-216	Alkhurma hemorrhagic fever virus	Flaviviridae	-1002.67	1
GSM534877	V2.10HFChip-216	Mopeia Lassa reassortant 29	Arenaviridae	-1008.08	1
GSM534877	V2.10HFChip-216	GB virus C	Flaviviridae	-1030.65	1
GSM534877	V2.10HFChip-216	Dengue virus 2	Flaviviridae	-1030.95	1
GSM534877	V2.10HFChip-216	Lymphocytic choriomeningitis virus	Arenaviridae	-1057.25	1
GSM534877	V2.10HFChip-216	Yellow fever virus	Flaviviridae	-1063.28	1
GSM534877	V2.10HFChip-216	Hepatitis C virus genotype 6	Flaviviridae	-1064.8	1
GSM534877	V2.10HFChip-216	Yokose virus	Flaviviridae	-1065.26	1
GSM534877	V2.10HFChip-216	Culex flavivirus	Flaviviridae	-1066.28	1
GSM534877	V2.10HFChip-216	Hantaan virus	Bunyaviridae	-1069.14	1
GSM534877	V2.10HFChip-216	West Nile virus	Flaviviridae	-1076.75	1
GSM534877	V2.10HFChip-216	Lassa virus	Arenaviridae	-1081.55	1
GSM534877	V2.10HFChip-216	Dengue virus 3	Flaviviridae	-1089.56	1
GSM534877	V2.10HFChip-216	Human herpesvirus 5 strain Merlin	Herpesviridae	-1098.16	1
GSM534877	V2.10HFChip-216	Human herpesvirus 5 strain AD169	Herpesviridae	-1098.16	1
GSM534877	V2.10HFChip-216	Allpahuayo virus	Arenaviridae	-1104.99	1
GSM534877	V2.10HFChip-216	Apoi virus	Flaviviridae	-1109.01	1
GSM534877	V2.10HFChip-216	Kamiti River virus	Flaviviridae	-1110.92	1
GSM534877	V2.10HFChip-216	Hepatitis C virus genotype 4	Flaviviridae	-1117.43	1
GSM534877	V2.10HFChip-216	Puumala virus	Bunyaviridae	-1122.12	1
GSM534877	V2.10HFChip-216	Powassan virus	Flaviviridae	-1127.46	1
GSM534877	V2.10HFChip-216	Hepatitis C virus genotype 5	Flaviviridae	-1133.47	1
GSM534877	V2.10HFChip-216	Amapari virus	Arenaviridae	-1138.45	1
GSM534877	V2.10HFChip-216	Hantavirus Z10	Bunyaviridae	-1145.18	1
GSM534877	V2.10HFChip-216	Mopeia virus AN20410	Arenaviridae	-1153.95	1
GSM534877	V2.10HFChip-216	Karshi virus	Flaviviridae	-1155.85	1
GSM534877	V2.10HFChip-216	La Crosse virus	Bunyaviridae	-1167.05	1
GSM534877	V2.10HFChip-216	Omsk hemorrhagic fever virus	Flaviviridae	-1177.08	1
GSM534877	V2.10HFChip-216	Bussuquara virus	Flaviviridae	-1178.57	1
GSM534877	V2.10HFChip-216	Dengue virus 1	Flaviviridae	-1180.01	1
GSM534877	V2.10HFChip-216	Sepik virus	Flaviviridae	-1192.7	1
GSM534877	V2.10HFChip-216	Cupixi virus	Arenaviridae	-1197.09	1
GSM534877	V2.10HFChip-216	Entebbe bat virus	Flaviviridae	-1207.59	1
GSM534877	V2.10HFChip-216	Sandfly fever Naples virus	Bunyaviridae	-1214.03	1
GSM534877	V2.10HFChip-216	Ilheus virus	Flaviviridae	-1221.53	1
GSM534877	V2.10HFChip-216	West Nile virus 2	Flaviviridae	-1237.39	1
GSM534877	V2.10HFChip-216	Rio Bravo virus	Flaviviridae	-1270.03	1
GSM534877	V2.10HFChip-216	Iguape virus	Flaviviridae	-1294.17	1
GSM534877	V2.10HFChip-216	Dobrava-Belgrade virus	Bunyaviridae	-1309.74	1
GSM534877	V2.10HFChip-216	Bovine viral diarrhea virus 2	Flaviviridae	-1341.66	1
GSM534877	V2.10HFChip-216	Border disease virus 1	Flaviviridae	-1355.81	1
GSM534877	V2.10HFChip-216	Tick-borne encephalitis virus	Flaviviridae	-1359.37	1
GSM534877	V2.10HFChip-216	Impatiens necrotic spot virus	Bunyaviridae	-1371.69	1
GSM534877	V2.10HFChip-216	Oliveros virus	Arenaviridae	-1375.71	1
GSM534877	V2.10HFChip-216	Pichinde virus	Arenaviridae	-1379.97	1
GSM534877	V2.10HFChip-216	Bear Canyon virus	Arenaviridae	-1380.94	1
GSM534877	V2.10HFChip-216	Kokobera virus	Flaviviridae	-1387.15	1
GSM534877	V2.10HFChip-216	St. Louis encephalitis virus	Flaviviridae	-1396.37	1
GSM534877	V2.10HFChip-216	Akabane virus	Bunyaviridae	-1401.69	1
GSM534877	V2.10HFChip-216	Bovine viral diarrhea virus 1	Flaviviridae	-1406.55	1
GSM534877	V2.10HFChip-216	Tacaribe virus	Arenaviridae	-1429.7	1
GSM534877	V2.10HFChip-216	Modoc virus	Flaviviridae	-1437.53	1
GSM534877	V2.10HFChip-216	Groundnut bud necrosis virus	Bunyaviridae	-1441.74	1
GSM534877	V2.10HFChip-216	Louping ill virus	Flaviviridae	-1451.4	1
GSM534877	V2.10HFChip-216	Guanarito virus	Arenaviridae	-1456.27	1
GSM534877	V2.10HFChip-216	Langat virus	Flaviviridae	-1481.16	1
GSM534877	V2.10HFChip-216	Classical swine fever virus	Flaviviridae	-1498.58	1
GSM534877	V2.10HFChip-216	Uukuniemi virus	Bunyaviridae	-1537.05	1
GSM534877	V2.10HFChip-216	Usutu virus	Flaviviridae	-1550.88	1
GSM534877	V2.10HFChip-216	Pirital virus	Arenaviridae	-1570.46	1
GSM534877	V2.10HFChip-216	Lake Victoria marburgvirus	Filoviridae	-1572.69	1
GSM534877	V2.10HFChip-216	Seoul virus	Bunyaviridae	-1579.2	1
GSM534877	V2.10HFChip-216	Watermelon silver mottle virus	Bunyaviridae	-1597.25	1
GSM534877	V2.10HFChip-216	Melon yellow spot virus	Bunyaviridae	-1598.76	1
GSM534877	V2.10HFChip-216	Murray Valley encephalitis virus	Flaviviridae	-1614.04	1
GSM534877	V2.10HFChip-216	Dugbe virus	Bunyaviridae	-1617.55	1
GSM534877	V2.10HFChip-216	Reston ebolavirus	Filoviridae	-1648.76	1
GSM534877	V2.10HFChip-216	Japanese encephalitis virus	Flaviviridae	-1672.47	1
GSM534877	V2.10HFChip-216	Sabia virus	Arenaviridae	-1742.68	1
GSM534877	V2.10HFChip-216	Cell fusing agent virus	Flaviviridae	-1786.69	1
GSM534877	V2.10HFChip-216	Mobala virus	Arenaviridae	-1787.51	1
GSM534877	V2.10HFChip-216	Zaire ebolavirus	Filoviridae	-1788.19	1
GSM534877	V2.10HFChip-216	Andes virus	Bunyaviridae	-1789.19	1
GSM534877	V2.10HFChip-216	Pestivirus Reindeer-1	Flaviviridae	-1810.93	1
GSM534877	V2.10HFChip-216	Tomato spotted wilt virus	Bunyaviridae	-1862.57	1
GSM534877	V2.10HFChip-216	Rift Valley fever virus	Bunyaviridae	-1884.28	1
GSM534877	V2.10HFChip-216	Tula virus	Bunyaviridae	-1922.44	1
GSM534877	V2.10HFChip-216	Oropouche virus	Bunyaviridae	-1941.17	1
GSM534877	V2.10HFChip-216	Junin virus	Arenaviridae	-1952.45	1
GSM534877	V2.10HFChip-216	Pestivirus Giraffe-1	Flaviviridae	-1966.39	1
GSM534877	V2.10HFChip-216	Machupo virus	Arenaviridae	-2039.16	1
GSM534877	V2.10HFChip-216	Ippy virus	Arenaviridae	-2060.24	1
GSM534877	V2.10HFChip-216	Capsicum chlorosis virus	Bunyaviridae	-2299.11	1
GSM534877	V2.10HFChip-216	Sin Nombre virus	Bunyaviridae	-2532.21	1
GSM534878	V2.10HFChip-217	Zaire ebolavirus	Filoviridae	-253.517	0
GSM534878	V2.10HFChip-217	Psittacid herpesvirus 1	Herpesviridae	-892.478	1
GSM534878	V2.10HFChip-217	Enterobacteria phage HK022	Siphoviridae	-932.997	1
GSM534878	V2.10HFChip-217	Tomato zonate spot virus	Bunyaviridae	-949.836	1
GSM534878	V2.10HFChip-217	Cercopithecine herpesvirus 8	Herpesviridae	-970.016	1
GSM534878	V2.10HFChip-217	Pongine herpesvirus 4	Herpesviridae	-970.099	1
GSM534878	V2.10HFChip-217	Chapare virus	Arenaviridae	-1030.75	1
GSM534878	V2.10HFChip-217	Crimean-Congo hemorrhagic fever virus	Bunyaviridae	-1042.14	1
GSM534878	V2.10HFChip-217	Hepatitis C virus genotype 2	Flaviviridae	-1089.51	1
GSM534878	V2.10HFChip-217	Hepatitis C virus genotype 3	Flaviviridae	-1106.45	1
GSM534878	V2.10HFChip-217	Tamana bat virus	Flaviviridae	-1123.44	1
GSM534878	V2.10HFChip-217	Dengue virus 4	Flaviviridae	-1146.96	1
GSM534878	V2.10HFChip-217	GB virus A	Flaviviridae	-1156.83	1
GSM534878	V2.10HFChip-217	Hepatitis C virus	Flaviviridae	-1166.66	1
GSM534878	V2.10HFChip-217	Bunyamwera virus	Bunyaviridae	-1170.45	1
GSM534878	V2.10HFChip-217	Montana myotis leukoencephalitis virus	Flaviviridae	-1171.55	1
GSM534878	V2.10HFChip-217	Hepatitis GB virus B	Flaviviridae	-1184.3	1
GSM534878	V2.10HFChip-217	Alkhurma hemorrhagic fever virus	Flaviviridae	-1198.33	1
GSM534878	V2.10HFChip-217	Dengue virus 2	Flaviviridae	-1208.65	1
GSM534878	V2.10HFChip-217	GB virus C	Flaviviridae	-1210.76	1
GSM534878	V2.10HFChip-217	Mopeia Lassa reassortant 29	Arenaviridae	-1218.98	1
GSM534878	V2.10HFChip-217	Yellow fever virus	Flaviviridae	-1227.16	1
GSM534878	V2.10HFChip-217	Yokose virus	Flaviviridae	-1236.53	1
GSM534878	V2.10HFChip-217	Culex flavivirus	Flaviviridae	-1240.91	1
GSM534878	V2.10HFChip-217	Hantaan virus	Bunyaviridae	-1246.61	1
GSM534878	V2.10HFChip-217	Dengue virus 3	Flaviviridae	-1255.66	1
GSM534878	V2.10HFChip-217	Hepatitis C virus genotype 6	Flaviviridae	-1257.19	1
GSM534878	V2.10HFChip-217	West Nile virus	Flaviviridae	-1263.6	1
GSM534878	V2.10HFChip-217	Lymphocytic choriomeningitis virus	Arenaviridae	-1267.38	1
GSM534878	V2.10HFChip-217	Allpahuayo virus	Arenaviridae	-1274.07	1
GSM534878	V2.10HFChip-217	Apoi virus	Flaviviridae	-1285.8	1
GSM534878	V2.10HFChip-217	Human herpesvirus 5 strain Merlin	Herpesviridae	-1291.32	1
GSM534878	V2.10HFChip-217	Human herpesvirus 5 strain AD169	Herpesviridae	-1291.32	1
GSM534878	V2.10HFChip-217	Hepatitis C virus genotype 4	Flaviviridae	-1291.49	1
GSM534878	V2.10HFChip-217	Lassa virus	Arenaviridae	-1292.92	1
GSM534878	V2.10HFChip-217	Kamiti River virus	Flaviviridae	-1295.02	1
GSM534878	V2.10HFChip-217	Puumala virus	Bunyaviridae	-1302.62	1
GSM534878	V2.10HFChip-217	Hepatitis C virus genotype 5	Flaviviridae	-1321.97	1
GSM534878	V2.10HFChip-217	Hantavirus Z10	Bunyaviridae	-1329.6	1
GSM534878	V2.10HFChip-217	Amapari virus	Arenaviridae	-1331.67	1
GSM534878	V2.10HFChip-217	La Crosse virus	Bunyaviridae	-1333.24	1
GSM534878	V2.10HFChip-217	Powassan virus	Flaviviridae	-1336.76	1
GSM534878	V2.10HFChip-217	Karshi virus	Flaviviridae	-1345.35	1
GSM534878	V2.10HFChip-217	Dengue virus 1	Flaviviridae	-1354.86	1
GSM534878	V2.10HFChip-217	Bussuquara virus	Flaviviridae	-1369.66	1
GSM534878	V2.10HFChip-217	Cupixi virus	Arenaviridae	-1372.3	1
GSM534878	V2.10HFChip-217	Ilheus virus	Flaviviridae	-1372.64	1
GSM534878	V2.10HFChip-217	Sepik virus	Flaviviridae	-1377.34	1
GSM534878	V2.10HFChip-217	Omsk hemorrhagic fever virus	Flaviviridae	-1381.51	1
GSM534878	V2.10HFChip-217	Mopeia virus AN20410	Arenaviridae	-1385.91	1
GSM534878	V2.10HFChip-217	Entebbe bat virus	Flaviviridae	-1388.46	1
GSM534878	V2.10HFChip-217	Sandfly fever Naples virus	Bunyaviridae	-1420.01	1
GSM534878	V2.10HFChip-217	Rio Bravo virus	Flaviviridae	-1433.52	1
GSM534878	V2.10HFChip-217	West Nile virus 2	Flaviviridae	-1445.08	1
GSM534878	V2.10HFChip-217	Iguape virus	Flaviviridae	-1451.63	1
GSM534878	V2.10HFChip-217	Dobrava-Belgrade virus	Bunyaviridae	-1475.07	1
GSM534878	V2.10HFChip-217	Bovine viral diarrhea virus 2	Flaviviridae	-1494.06	1
GSM534878	V2.10HFChip-217	Border disease virus 1	Flaviviridae	-1504.32	1
GSM534878	V2.10HFChip-217	Impatiens necrotic spot virus	Bunyaviridae	-1525.89	1
GSM534878	V2.10HFChip-217	Pichinde virus	Arenaviridae	-1538.19	1
GSM534878	V2.10HFChip-217	Oliveros virus	Arenaviridae	-1541.71	1
GSM534878	V2.10HFChip-217	Kokobera virus	Flaviviridae	-1543.5	1
GSM534878	V2.10HFChip-217	Bear Canyon virus	Arenaviridae	-1543.55	1
GSM534878	V2.10HFChip-217	Tick-borne encephalitis virus	Flaviviridae	-1544.38	1
GSM534878	V2.10HFChip-217	Akabane virus	Bunyaviridae	-1553.3	1
GSM534878	V2.10HFChip-217	Bovine viral diarrhea virus 1	Flaviviridae	-1554.89	1
GSM534878	V2.10HFChip-217	Tacaribe virus	Arenaviridae	-1574.8	1
GSM534878	V2.10HFChip-217	Sudan ebolavirus	Filoviridae	-1593.69	1
GSM534878	V2.10HFChip-217	Groundnut bud necrosis virus	Bunyaviridae	-1595.89	1
GSM534878	V2.10HFChip-217	St. Louis encephalitis virus	Flaviviridae	-1624.73	1
GSM534878	V2.10HFChip-217	Modoc virus	Flaviviridae	-1624.75	1
GSM534878	V2.10HFChip-217	Guanarito virus	Arenaviridae	-1642.12	1
GSM534878	V2.10HFChip-217	Louping ill virus	Flaviviridae	-1654.15	1
GSM534878	V2.10HFChip-217	Classical swine fever virus	Flaviviridae	-1654.84	1
GSM534878	V2.10HFChip-217	Langat virus	Flaviviridae	-1666.06	1
GSM534878	V2.10HFChip-217	Uukuniemi virus	Bunyaviridae	-1685.35	1
GSM534878	V2.10HFChip-217	Usutu virus	Flaviviridae	-1690.53	1
GSM534878	V2.10HFChip-217	Seoul virus	Bunyaviridae	-1696.92	1
GSM534878	V2.10HFChip-217	Lake Victoria marburgvirus	Filoviridae	-1706.87	1
GSM534878	V2.10HFChip-217	Pirital virus	Arenaviridae	-1708.42	1
GSM534878	V2.10HFChip-217	Reston ebolavirus	Filoviridae	-1721.56	1
GSM534878	V2.10HFChip-217	Melon yellow spot virus	Bunyaviridae	-1730.73	1
GSM534878	V2.10HFChip-217	Watermelon silver mottle virus	Bunyaviridae	-1736.03	1
GSM534878	V2.10HFChip-217	Dugbe virus	Bunyaviridae	-1759.41	1
GSM534878	V2.10HFChip-217	Murray Valley encephalitis virus	Flaviviridae	-1785.25	1
GSM534878	V2.10HFChip-217	Japanese encephalitis virus	Flaviviridae	-1837.92	1
GSM534878	V2.10HFChip-217	Sabia virus	Arenaviridae	-1879.37	1
GSM534878	V2.10HFChip-217	Cell fusing agent virus	Flaviviridae	-1933.64	1
GSM534878	V2.10HFChip-217	Mobala virus	Arenaviridae	-1946.83	1
GSM534878	V2.10HFChip-217	Andes virus	Bunyaviridae	-1956.38	1
GSM534878	V2.10HFChip-217	Pestivirus Reindeer-1	Flaviviridae	-1966.44	1
GSM534878	V2.10HFChip-217	Tomato spotted wilt virus	Bunyaviridae	-1986.7	1
GSM534878	V2.10HFChip-217	Rift Valley fever virus	Bunyaviridae	-2022.04	1
GSM534878	V2.10HFChip-217	Oropouche virus	Bunyaviridae	-2054.66	1
GSM534878	V2.10HFChip-217	Tula virus	Bunyaviridae	-2061.94	1
GSM534878	V2.10HFChip-217	Junin virus	Arenaviridae	-2068.79	1
GSM534878	V2.10HFChip-217	Pestivirus Giraffe-1	Flaviviridae	-2088.63	1
GSM534878	V2.10HFChip-217	Machupo virus	Arenaviridae	-2149.01	1
GSM534878	V2.10HFChip-217	Ippy virus	Arenaviridae	-2198.93	1
GSM534878	V2.10HFChip-217	Capsicum chlorosis virus	Bunyaviridae	-2415.07	1
GSM534878	V2.10HFChip-217	Sin Nombre virus	Bunyaviridae	-2670.06	1
GSM534879	V2.10HFChip-218	Lake Victoria marburgvirus	Filoviridae	-333.359	0
GSM534879	V2.10HFChip-218	Psittacid herpesvirus 1	Herpesviridae	-732.538	1
GSM534879	V2.10HFChip-218	Enterobacteria phage HK022	Siphoviridae	-764.95	1
GSM534879	V2.10HFChip-218	Tomato zonate spot virus	Bunyaviridae	-793.093	1
GSM534879	V2.10HFChip-218	Cercopithecine herpesvirus 8	Herpesviridae	-815.223	1
GSM534879	V2.10HFChip-218	Pongine herpesvirus 4	Herpesviridae	-815.518	1
GSM534879	V2.10HFChip-218	Chapare virus	Arenaviridae	-885.662	1
GSM534879	V2.10HFChip-218	Crimean-Congo hemorrhagic fever virus	Bunyaviridae	-904.982	1
GSM534879	V2.10HFChip-218	Hepatitis C virus genotype 2	Flaviviridae	-941.927	1
GSM534879	V2.10HFChip-218	Hepatitis C virus genotype 3	Flaviviridae	-961.471	1
GSM534879	V2.10HFChip-218	Tamana bat virus	Flaviviridae	-974.303	1
GSM534879	V2.10HFChip-218	Dengue virus 4	Flaviviridae	-1004.1	1
GSM534879	V2.10HFChip-218	GB virus A	Flaviviridae	-1012.04	1
GSM534879	V2.10HFChip-218	Hepatitis C virus	Flaviviridae	-1019.45	1
GSM534879	V2.10HFChip-218	Hepatitis GB virus B	Flaviviridae	-1027.42	1
GSM534879	V2.10HFChip-218	Bunyamwera virus	Bunyaviridae	-1030.9	1
GSM534879	V2.10HFChip-218	Montana myotis leukoencephalitis virus	Flaviviridae	-1032.52	1
GSM534879	V2.10HFChip-218	GB virus C	Flaviviridae	-1055.86	1
GSM534879	V2.10HFChip-218	Dengue virus 2	Flaviviridae	-1057.56	1
GSM534879	V2.10HFChip-218	Mopeia Lassa reassortant 29	Arenaviridae	-1073.49	1
GSM534879	V2.10HFChip-218	Alkhurma hemorrhagic fever virus	Flaviviridae	-1076.36	1
GSM534879	V2.10HFChip-218	Hantaan virus	Bunyaviridae	-1096.15	1
GSM534879	V2.10HFChip-218	Hepatitis C virus genotype 6	Flaviviridae	-1097.02	1
GSM534879	V2.10HFChip-218	Yokose virus	Flaviviridae	-1100.19	1
GSM534879	V2.10HFChip-218	Culex flavivirus	Flaviviridae	-1104.14	1
GSM534879	V2.10HFChip-218	Yellow fever virus	Flaviviridae	-1109.38	1
GSM534879	V2.10HFChip-218	West Nile virus	Flaviviridae	-1111.38	1
GSM534879	V2.10HFChip-218	Dengue virus 3	Flaviviridae	-1119.07	1
GSM534879	V2.10HFChip-218	Lymphocytic choriomeningitis virus	Arenaviridae	-1121.44	1
GSM534879	V2.10HFChip-218	Lassa virus	Arenaviridae	-1132.89	1
GSM534879	V2.10HFChip-218	Allpahuayo virus	Arenaviridae	-1143.69	1
GSM534879	V2.10HFChip-218	Apoi virus	Flaviviridae	-1146.49	1
GSM534879	V2.10HFChip-218	Kamiti River virus	Flaviviridae	-1148.28	1
GSM534879	V2.10HFChip-218	Puumala virus	Bunyaviridae	-1148.79	1
GSM534879	V2.10HFChip-218	Amapari virus	Arenaviridae	-1154.26	1
GSM534879	V2.10HFChip-218	Hantavirus Z10	Bunyaviridae	-1156.66	1
GSM534879	V2.10HFChip-218	Hepatitis C virus genotype 4	Flaviviridae	-1158.89	1
GSM534879	V2.10HFChip-218	Human herpesvirus 5 strain Merlin	Herpesviridae	-1161.71	1
GSM534879	V2.10HFChip-218	Human herpesvirus 5 strain AD169	Herpesviridae	-1161.71	1
GSM534879	V2.10HFChip-218	Hepatitis C virus genotype 5	Flaviviridae	-1177.47	1
GSM534879	V2.10HFChip-218	Powassan virus	Flaviviridae	-1182.72	1
GSM534879	V2.10HFChip-218	Dengue virus 1	Flaviviridae	-1193.07	1
GSM534879	V2.10HFChip-218	Omsk hemorrhagic fever virus	Flaviviridae	-1196.78	1
GSM534879	V2.10HFChip-218	Karshi virus	Flaviviridae	-1202.58	1
GSM534879	V2.10HFChip-218	La Crosse virus	Bunyaviridae	-1209.28	1
GSM534879	V2.10HFChip-218	Mopeia virus AN20410	Arenaviridae	-1221.57	1
GSM534879	V2.10HFChip-218	Bussuquara virus	Flaviviridae	-1222.73	1
GSM534879	V2.10HFChip-218	Ilheus virus	Flaviviridae	-1241.41	1
GSM534879	V2.10HFChip-218	Cupixi virus	Arenaviridae	-1245.22	1
GSM534879	V2.10HFChip-218	Entebbe bat virus	Flaviviridae	-1249.53	1
GSM534879	V2.10HFChip-218	Sepik virus	Flaviviridae	-1260.48	1
GSM534879	V2.10HFChip-218	Sandfly fever Naples virus	Bunyaviridae	-1275.75	1
GSM534879	V2.10HFChip-218	West Nile virus 2	Flaviviridae	-1297.99	1
GSM534879	V2.10HFChip-218	Rio Bravo virus	Flaviviridae	-1312.99	1
GSM534879	V2.10HFChip-218	Iguape virus	Flaviviridae	-1328.85	1
GSM534879	V2.10HFChip-218	Dobrava-Belgrade virus	Bunyaviridae	-1346.03	1
GSM534879	V2.10HFChip-218	Bovine viral diarrhea virus 2	Flaviviridae	-1377.91	1
GSM534879	V2.10HFChip-218	Tick-borne encephalitis virus	Flaviviridae	-1390.79	1
GSM534879	V2.10HFChip-218	Border disease virus 1	Flaviviridae	-1391.11	1
GSM534879	V2.10HFChip-218	Impatiens necrotic spot virus	Bunyaviridae	-1396.91	1
GSM534879	V2.10HFChip-218	Kokobera virus	Flaviviridae	-1407.45	1
GSM534879	V2.10HFChip-218	Bear Canyon virus	Arenaviridae	-1414.98	1
GSM534879	V2.10HFChip-218	Oliveros virus	Arenaviridae	-1418.13	1
GSM534879	V2.10HFChip-218	Pichinde virus	Arenaviridae	-1421.68	1
GSM534879	V2.10HFChip-218	Bovine viral diarrhea virus 1	Flaviviridae	-1438.72	1
GSM534879	V2.10HFChip-218	Akabane virus	Bunyaviridae	-1443.45	1
GSM534879	V2.10HFChip-218	St. Louis encephalitis virus	Flaviviridae	-1448.98	1
GSM534879	V2.10HFChip-218	Tacaribe virus	Arenaviridae	-1464.68	1
GSM534879	V2.10HFChip-218	Groundnut bud necrosis virus	Bunyaviridae	-1476.48	1
GSM534879	V2.10HFChip-218	Modoc virus	Flaviviridae	-1477.46	1
GSM534879	V2.10HFChip-218	Louping ill virus	Flaviviridae	-1514.56	1
GSM534879	V2.10HFChip-218	Guanarito virus	Arenaviridae	-1518.46	1
GSM534879	V2.10HFChip-218	Langat virus	Flaviviridae	-1520.48	1
GSM534879	V2.10HFChip-218	Classical swine fever virus	Flaviviridae	-1521.68	1
GSM534879	V2.10HFChip-218	Uukuniemi virus	Bunyaviridae	-1561.76	1
GSM534879	V2.10HFChip-218	Usutu virus	Flaviviridae	-1581.58	1
GSM534879	V2.10HFChip-218	Seoul virus	Bunyaviridae	-1603.13	1
GSM534879	V2.10HFChip-218	Pirital virus	Arenaviridae	-1608.41	1
GSM534879	V2.10HFChip-218	Melon yellow spot virus	Bunyaviridae	-1626.33	1
GSM534879	V2.10HFChip-218	Watermelon silver mottle virus	Bunyaviridae	-1630.54	1
GSM534879	V2.10HFChip-218	Murray Valley encephalitis virus	Flaviviridae	-1639.65	1
GSM534879	V2.10HFChip-218	Sudan ebolavirus	Filoviridae	-1642.06	1
GSM534879	V2.10HFChip-218	Dugbe virus	Bunyaviridae	-1649.5	1
GSM534879	V2.10HFChip-218	Japanese encephalitis virus	Flaviviridae	-1682.12	1
GSM534879	V2.10HFChip-218	Reston ebolavirus	Filoviridae	-1766.17	1
GSM534879	V2.10HFChip-218	Sabia virus	Arenaviridae	-1785.69	1
GSM534879	V2.10HFChip-218	Cell fusing agent virus	Flaviviridae	-1819.02	1
GSM534879	V2.10HFChip-218	Andes virus	Bunyaviridae	-1833.59	1
GSM534879	V2.10HFChip-218	Pestivirus Reindeer-1	Flaviviridae	-1852.17	1
GSM534879	V2.10HFChip-218	Mobala virus	Arenaviridae	-1866.69	1
GSM534879	V2.10HFChip-218	Tomato spotted wilt virus	Bunyaviridae	-1893.24	1
GSM534879	V2.10HFChip-218	Tula virus	Bunyaviridae	-1897.2	1
GSM534879	V2.10HFChip-218	Rift Valley fever virus	Bunyaviridae	-1919.78	1
GSM534879	V2.10HFChip-218	Oropouche virus	Bunyaviridae	-1975.15	1
GSM534879	V2.10HFChip-218	Junin virus	Arenaviridae	-1984.18	1
GSM534879	V2.10HFChip-218	Pestivirus Giraffe-1	Flaviviridae	-1992.33	1
GSM534879	V2.10HFChip-218	Zaire ebolavirus	Filoviridae	-2024.04	1
GSM534879	V2.10HFChip-218	Machupo virus	Arenaviridae	-2072.15	1
GSM534879	V2.10HFChip-218	Ippy virus	Arenaviridae	-2131.33	1
GSM534879	V2.10HFChip-218	Capsicum chlorosis virus	Bunyaviridae	-2332.5	1
GSM534879	V2.10HFChip-218	Sin Nombre virus	Bunyaviridae	-2560.31	1
GSM534880	V2.10HFChip-219	Mobala virus	Arenaviridae	-318.13	0
GSM534880	V2.10HFChip-219	Psittacid herpesvirus 1	Herpesviridae	-874.154	1
GSM534880	V2.10HFChip-219	Enterobacteria phage HK022	Siphoviridae	-915.039	1
GSM534880	V2.10HFChip-219	Tomato zonate spot virus	Bunyaviridae	-930.256	1
GSM534880	V2.10HFChip-219	Cercopithecine herpesvirus 8	Herpesviridae	-954.543	1
GSM534880	V2.10HFChip-219	Pongine herpesvirus 4	Herpesviridae	-954.752	1
GSM534880	V2.10HFChip-219	Chapare virus	Arenaviridae	-1004.82	1
GSM534880	V2.10HFChip-219	Crimean-Congo hemorrhagic fever virus	Bunyaviridae	-1023.17	1
GSM534880	V2.10HFChip-219	Hepatitis C virus genotype 2	Flaviviridae	-1072.91	1
GSM534880	V2.10HFChip-219	Hepatitis C virus genotype 3	Flaviviridae	-1090.53	1
GSM534880	V2.10HFChip-219	Tamana bat virus	Flaviviridae	-1109.44	1
GSM534880	V2.10HFChip-219	Dengue virus 4	Flaviviridae	-1122.47	1
GSM534880	V2.10HFChip-219	GB virus A	Flaviviridae	-1139.73	1
GSM534880	V2.10HFChip-219	Hepatitis C virus	Flaviviridae	-1142.68	1
GSM534880	V2.10HFChip-219	Mopeia Lassa reassortant 29	Arenaviridae	-1145.69	1
GSM534880	V2.10HFChip-219	Bunyamwera virus	Bunyaviridae	-1158.59	1
GSM534880	V2.10HFChip-219	Montana myotis leukoencephalitis virus	Flaviviridae	-1163.64	1
GSM534880	V2.10HFChip-219	Hepatitis GB virus B	Flaviviridae	-1168.63	1
GSM534880	V2.10HFChip-219	Dengue virus 2	Flaviviridae	-1184.8	1
GSM534880	V2.10HFChip-219	GB virus C	Flaviviridae	-1198.5	1
GSM534880	V2.10HFChip-219	Alkhurma hemorrhagic fever virus	Flaviviridae	-1209.87	1
GSM534880	V2.10HFChip-219	Lymphocytic choriomeningitis virus	Arenaviridae	-1216.73	1
GSM534880	V2.10HFChip-219	Hantaan virus	Bunyaviridae	-1217.66	1
GSM534880	V2.10HFChip-219	Lassa virus	Arenaviridae	-1227.23	1
GSM534880	V2.10HFChip-219	Yellow fever virus	Flaviviridae	-1228.14	1
GSM534880	V2.10HFChip-219	Yokose virus	Flaviviridae	-1232.32	1
GSM534880	V2.10HFChip-219	Hepatitis C virus genotype 6	Flaviviridae	-1233.42	1
GSM534880	V2.10HFChip-219	Culex flavivirus	Flaviviridae	-1234.85	1
GSM534880	V2.10HFChip-219	Dengue virus 3	Flaviviridae	-1237.28	1
GSM534880	V2.10HFChip-219	West Nile virus	Flaviviridae	-1248.71	1
GSM534880	V2.10HFChip-219	Puumala virus	Bunyaviridae	-1261.88	1
GSM534880	V2.10HFChip-219	Allpahuayo virus	Arenaviridae	-1265.08	1
GSM534880	V2.10HFChip-219	Amapari virus	Arenaviridae	-1271.73	1
GSM534880	V2.10HFChip-219	Mopeia virus AN20410	Arenaviridae	-1272.36	1
GSM534880	V2.10HFChip-219	Kamiti River virus	Flaviviridae	-1276.22	1
GSM534880	V2.10HFChip-219	Hepatitis C virus genotype 4	Flaviviridae	-1278.31	1
GSM534880	V2.10HFChip-219	Apoi virus	Flaviviridae	-1278.87	1
GSM534880	V2.10HFChip-219	Human herpesvirus 5 strain Merlin	Herpesviridae	-1287.39	1
GSM534880	V2.10HFChip-219	Human herpesvirus 5 strain AD169	Herpesviridae	-1287.39	1
GSM534880	V2.10HFChip-219	Powassan virus	Flaviviridae	-1297.74	1
GSM534880	V2.10HFChip-219	Hantavirus Z10	Bunyaviridae	-1303.52	1
GSM534880	V2.10HFChip-219	Hepatitis C virus genotype 5	Flaviviridae	-1308.97	1
GSM534880	V2.10HFChip-219	La Crosse virus	Bunyaviridae	-1311.88	1
GSM534880	V2.10HFChip-219	Karshi virus	Flaviviridae	-1324.06	1
GSM534880	V2.10HFChip-219	Cupixi virus	Arenaviridae	-1324.34	1
GSM534880	V2.10HFChip-219	Dengue virus 1	Flaviviridae	-1329.51	1
GSM534880	V2.10HFChip-219	Omsk hemorrhagic fever virus	Flaviviridae	-1336.42	1
GSM534880	V2.10HFChip-219	Bussuquara virus	Flaviviridae	-1369.12	1
GSM534880	V2.10HFChip-219	Sepik virus	Flaviviridae	-1375.18	1
GSM534880	V2.10HFChip-219	Entebbe bat virus	Flaviviridae	-1381.78	1
GSM534880	V2.10HFChip-219	Sandfly fever Naples virus	Bunyaviridae	-1394.26	1
GSM534880	V2.10HFChip-219	Ilheus virus	Flaviviridae	-1408.53	1
GSM534880	V2.10HFChip-219	West Nile virus 2	Flaviviridae	-1418.81	1
GSM534880	V2.10HFChip-219	Rio Bravo virus	Flaviviridae	-1432.14	1
GSM534880	V2.10HFChip-219	Iguape virus	Flaviviridae	-1455.01	1
GSM534880	V2.10HFChip-219	Dobrava-Belgrade virus	Bunyaviridae	-1467.81	1
GSM534880	V2.10HFChip-219	Bovine viral diarrhea virus 2	Flaviviridae	-1495.64	1
GSM534880	V2.10HFChip-219	Pichinde virus	Arenaviridae	-1502.04	1
GSM534880	V2.10HFChip-219	Border disease virus 1	Flaviviridae	-1508.76	1
GSM534880	V2.10HFChip-219	Bear Canyon virus	Arenaviridae	-1521.69	1
GSM534880	V2.10HFChip-219	Oliveros virus	Arenaviridae	-1524.03	1
GSM534880	V2.10HFChip-219	Tick-borne encephalitis virus	Flaviviridae	-1524.16	1
GSM534880	V2.10HFChip-219	Impatiens necrotic spot virus	Bunyaviridae	-1525.84	1
GSM534880	V2.10HFChip-219	Kokobera virus	Flaviviridae	-1548.89	1
GSM534880	V2.10HFChip-219	Akabane virus	Bunyaviridae	-1554.32	1
GSM534880	V2.10HFChip-219	Bovine viral diarrhea virus 1	Flaviviridae	-1560.28	1
GSM534880	V2.10HFChip-219	Tacaribe virus	Arenaviridae	-1561.67	1
GSM534880	V2.10HFChip-219	St. Louis encephalitis virus	Flaviviridae	-1584.65	1
GSM534880	V2.10HFChip-219	Groundnut bud necrosis virus	Bunyaviridae	-1597.9	1
GSM534880	V2.10HFChip-219	Modoc virus	Flaviviridae	-1599.09	1
GSM534880	V2.10HFChip-219	Guanarito virus	Arenaviridae	-1601.82	1
GSM534880	V2.10HFChip-219	Louping ill virus	Flaviviridae	-1631.09	1
GSM534880	V2.10HFChip-219	Langat virus	Flaviviridae	-1644.46	1
GSM534880	V2.10HFChip-219	Classical swine fever virus	Flaviviridae	-1655.38	1
GSM534880	V2.10HFChip-219	Uukuniemi virus	Bunyaviridae	-1687.14	1
GSM534880	V2.10HFChip-219	Usutu virus	Flaviviridae	-1695.09	1
GSM534880	V2.10HFChip-219	Pirital virus	Arenaviridae	-1710.93	1
GSM534880	V2.10HFChip-219	Lake Victoria marburgvirus	Filoviridae	-1717.89	1
GSM534880	V2.10HFChip-219	Seoul virus	Bunyaviridae	-1736.2	1
GSM534880	V2.10HFChip-219	Melon yellow spot virus	Bunyaviridae	-1745.25	1
GSM534880	V2.10HFChip-219	Sudan ebolavirus	Filoviridae	-1749.33	1
GSM534880	V2.10HFChip-219	Watermelon silver mottle virus	Bunyaviridae	-1749.89	1
GSM534880	V2.10HFChip-219	Dugbe virus	Bunyaviridae	-1767.55	1
GSM534880	V2.10HFChip-219	Murray Valley encephalitis virus	Flaviviridae	-1773.95	1
GSM534880	V2.10HFChip-219	Japanese encephalitis virus	Flaviviridae	-1832.7	1
GSM534880	V2.10HFChip-219	Sabia virus	Arenaviridae	-1874.76	1
GSM534880	V2.10HFChip-219	Reston ebolavirus	Filoviridae	-1876.57	1
GSM534880	V2.10HFChip-219	Cell fusing agent virus	Flaviviridae	-1925.21	1
GSM534880	V2.10HFChip-219	Pestivirus Reindeer-1	Flaviviridae	-1956.22	1
GSM534880	V2.10HFChip-219	Andes virus	Bunyaviridae	-1957.61	1
GSM534880	V2.10HFChip-219	Tomato spotted wilt virus	Bunyaviridae	-1997.42	1
GSM534880	V2.10HFChip-219	Rift Valley fever virus	Bunyaviridae	-2019.06	1
GSM534880	V2.10HFChip-219	Tula virus	Bunyaviridae	-2065.98	1
GSM534880	V2.10HFChip-219	Junin virus	Arenaviridae	-2076.33	1
GSM534880	V2.10HFChip-219	Oropouche virus	Bunyaviridae	-2082.75	1
GSM534880	V2.10HFChip-219	Pestivirus Giraffe-1	Flaviviridae	-2111.35	1
GSM534880	V2.10HFChip-219	Zaire ebolavirus	Filoviridae	-2118.17	1
GSM534880	V2.10HFChip-219	Machupo virus	Arenaviridae	-2166.68	1
GSM534880	V2.10HFChip-219	Ippy virus	Arenaviridae	-2206.36	1
GSM534880	V2.10HFChip-219	Capsicum chlorosis virus	Bunyaviridae	-2436.47	1
GSM534880	V2.10HFChip-219	Sin Nombre virus	Bunyaviridae	-2688.73	1
GSM534881	V2.10HFChip-220	Mopeia virus AN20410	Arenaviridae	-257.527	0
GSM534881	V2.10HFChip-220	Psittacid herpesvirus 1	Herpesviridae	-243.969	1
GSM534881	V2.10HFChip-220	Enterobacteria phage HK022	Siphoviridae	-283.318	1
GSM534881	V2.10HFChip-220	Tomato zonate spot virus	Bunyaviridae	-300.891	1
GSM534881	V2.10HFChip-220	Cercopithecine herpesvirus 8	Herpesviridae	-321.631	1
GSM534881	V2.10HFChip-220	Pongine herpesvirus 4	Herpesviridae	-322.438	1
GSM534881	V2.10HFChip-220	Crimean-Congo hemorrhagic fever virus	Bunyaviridae	-390.51	1
GSM534881	V2.10HFChip-220	Chapare virus	Arenaviridae	-392.518	1
GSM534881	V2.10HFChip-220	Hepatitis C virus genotype 2	Flaviviridae	-445.651	1
GSM534881	V2.10HFChip-220	Hepatitis C virus genotype 3	Flaviviridae	-465.839	1
GSM534881	V2.10HFChip-220	Tamana bat virus	Flaviviridae	-481.119	1
GSM534881	V2.10HFChip-220	Dengue virus 4	Flaviviridae	-486.654	1
GSM534881	V2.10HFChip-220	Mopeia Lassa reassortant 29	Arenaviridae	-497.145	1
GSM534881	V2.10HFChip-220	GB virus A	Flaviviridae	-513.44	1
GSM534881	V2.10HFChip-220	Hepatitis C virus	Flaviviridae	-520.332	1
GSM534881	V2.10HFChip-220	Bunyamwera virus	Bunyaviridae	-534.119	1
GSM534881	V2.10HFChip-220	Montana myotis leukoencephalitis virus	Flaviviridae	-537.876	1
GSM534881	V2.10HFChip-220	Hepatitis GB virus B	Flaviviridae	-547.711	1
GSM534881	V2.10HFChip-220	Dengue virus 2	Flaviviridae	-558.736	1
GSM534881	V2.10HFChip-220	GB virus C	Flaviviridae	-575.469	1
GSM534881	V2.10HFChip-220	Alkhurma hemorrhagic fever virus	Flaviviridae	-583.186	1
GSM534881	V2.10HFChip-220	Hantaan virus	Bunyaviridae	-591.502	1
GSM534881	V2.10HFChip-220	Lassa virus	Arenaviridae	-595.406	1
GSM534881	V2.10HFChip-220	Yokose virus	Flaviviridae	-596.134	1
GSM534881	V2.10HFChip-220	Culex flavivirus	Flaviviridae	-602.199	1
GSM534881	V2.10HFChip-220	Yellow fever virus	Flaviviridae	-608.572	1
GSM534881	V2.10HFChip-220	Dengue virus 3	Flaviviridae	-609.644	1
GSM534881	V2.10HFChip-220	Hepatitis C virus genotype 6	Flaviviridae	-617.156	1
GSM534881	V2.10HFChip-220	West Nile virus	Flaviviridae	-620.026	1
GSM534881	V2.10HFChip-220	Lymphocytic choriomeningitis virus	Arenaviridae	-639.249	1
GSM534881	V2.10HFChip-220	Allpahuayo virus	Arenaviridae	-644.582	1
GSM534881	V2.10HFChip-220	Apoi virus	Flaviviridae	-644.851	1
GSM534881	V2.10HFChip-220	Hepatitis C virus genotype 4	Flaviviridae	-658.929	1
GSM534881	V2.10HFChip-220	Kamiti River virus	Flaviviridae	-660.14	1
GSM534881	V2.10HFChip-220	Human herpesvirus 5 strain Merlin	Herpesviridae	-661.176	1
GSM534881	V2.10HFChip-220	Human herpesvirus 5 strain AD169	Herpesviridae	-661.176	1
GSM534881	V2.10HFChip-220	Puumala virus	Bunyaviridae	-668.46	1
GSM534881	V2.10HFChip-220	Hepatitis C virus genotype 5	Flaviviridae	-674.391	1
GSM534881	V2.10HFChip-220	Powassan virus	Flaviviridae	-675.446	1
GSM534881	V2.10HFChip-220	Hantavirus Z10	Bunyaviridae	-683.467	1
GSM534881	V2.10HFChip-220	Amapari virus	Arenaviridae	-687.986	1
GSM534881	V2.10HFChip-220	La Crosse virus	Bunyaviridae	-693.05	1
GSM534881	V2.10HFChip-220	Dengue virus 1	Flaviviridae	-694.652	1
GSM534881	V2.10HFChip-220	Karshi virus	Flaviviridae	-709.239	1
GSM534881	V2.10HFChip-220	Omsk hemorrhagic fever virus	Flaviviridae	-717.813	1
GSM534881	V2.10HFChip-220	Bussuquara virus	Flaviviridae	-739.25	1
GSM534881	V2.10HFChip-220	Cupixi virus	Arenaviridae	-745.521	1
GSM534881	V2.10HFChip-220	Sandfly fever Naples virus	Bunyaviridae	-762.778	1
GSM534881	V2.10HFChip-220	Sepik virus	Flaviviridae	-764.757	1
GSM534881	V2.10HFChip-220	Entebbe bat virus	Flaviviridae	-767.974	1
GSM534881	V2.10HFChip-220	Ilheus virus	Flaviviridae	-790.903	1
GSM534881	V2.10HFChip-220	West Nile virus 2	Flaviviridae	-793.618	1
GSM534881	V2.10HFChip-220	Rio Bravo virus	Flaviviridae	-814.915	1
GSM534881	V2.10HFChip-220	Iguape virus	Flaviviridae	-839.62	1
GSM534881	V2.10HFChip-220	Dobrava-Belgrade virus	Bunyaviridae	-857.754	1
GSM534881	V2.10HFChip-220	Bovine viral diarrhea virus 2	Flaviviridae	-881.683	1
GSM534881	V2.10HFChip-220	Border disease virus 1	Flaviviridae	-894.027	1
GSM534881	V2.10HFChip-220	Tick-borne encephalitis virus	Flaviviridae	-906.008	1
GSM534881	V2.10HFChip-220	Pichinde virus	Arenaviridae	-910.772	1
GSM534881	V2.10HFChip-220	Impatiens necrotic spot virus	Bunyaviridae	-912.824	1
GSM534881	V2.10HFChip-220	Bear Canyon virus	Arenaviridae	-918.469	1
GSM534881	V2.10HFChip-220	Oliveros virus	Arenaviridae	-921.51	1
GSM534881	V2.10HFChip-220	Kokobera virus	Flaviviridae	-923.218	1
GSM534881	V2.10HFChip-220	Akabane virus	Bunyaviridae	-936.025	1
GSM534881	V2.10HFChip-220	Bovine viral diarrhea virus 1	Flaviviridae	-944.456	1
GSM534881	V2.10HFChip-220	St. Louis encephalitis virus	Flaviviridae	-946.847	1
GSM534881	V2.10HFChip-220	Tacaribe virus	Arenaviridae	-957.825	1
GSM534881	V2.10HFChip-220	Modoc virus	Flaviviridae	-967.502	1
GSM534881	V2.10HFChip-220	Guanarito virus	Arenaviridae	-983.27	1
GSM534881	V2.10HFChip-220	Groundnut bud necrosis virus	Bunyaviridae	-984.37	1
GSM534881	V2.10HFChip-220	Louping ill virus	Flaviviridae	-1010.81	1
GSM534881	V2.10HFChip-220	Langat virus	Flaviviridae	-1022.21	1
GSM534881	V2.10HFChip-220	Classical swine fever virus	Flaviviridae	-1044.71	1
GSM534881	V2.10HFChip-220	Uukuniemi virus	Bunyaviridae	-1081.13	1
GSM534881	V2.10HFChip-220	Usutu virus	Flaviviridae	-1083.55	1
GSM534881	V2.10HFChip-220	Lake Victoria marburgvirus	Filoviridae	-1106.89	1
GSM534881	V2.10HFChip-220	Pirital virus	Arenaviridae	-1110.64	1
GSM534881	V2.10HFChip-220	Seoul virus	Bunyaviridae	-1119.54	1
GSM534881	V2.10HFChip-220	Melon yellow spot virus	Bunyaviridae	-1132.34	1
GSM534881	V2.10HFChip-220	Watermelon silver mottle virus	Bunyaviridae	-1133.39	1
[truncated: 9,111 more rows]
